# Supplementary material for: Bacillus thuringiensis and Bacillus weihenstephanensis Inhibit the Growth of Phytopathogenic Verticillium Species
Source: Front Microbiol. 2017 Jan 18;7:2171. doi: 10.3389/fmicb.2016.02171 (PMC5241308; doi:10.3389/fmicb.2016.02171)
Supplement: Supplementary file 2 [file DataSheet2.xlsx]

## Sheet: Sheet1
Supplementary Table 2. Curated OTU table.
ID	rep1	rep2	rep3	taxonomy
421	0	3	0	Acidobacteria; Acidobacteria; Acidobacteriales; Acidobacteriaceae (Subgroup 1); uncultured; uncultured bacterium
555	0	0	1	Acidobacteria; Acidobacteria; Acidobacteriales; Acidobacteriaceae (Subgroup 1); uncultured; uncultured bacterium
1014	0	0	3	Acidobacteria; Acidobacteria; AT-s3-28; uncultured bacterium
375	0	1	1	Acidobacteria; Acidobacteria; AT-s3-28; uncultured bacterium
861	3	0	0	Acidobacteria; Acidobacteria; Subgroup 11; uncultured Acidobacteria bacterium
1700	10	4	1	Acidobacteria; Acidobacteria; Subgroup 12; uncultured bacterium
1265	3	13	2	Acidobacteria; Acidobacteria; Subgroup 15; uncultured bacterium
174	0	2	0	Acidobacteria; Acidobacteria; Subgroup 15; uncultured bacterium
1997	1	1	13	Acidobacteria; Acidobacteria; Subgroup 17; uncultured Acidobacteria bacterium
185	1	7	6	Acidobacteria; Acidobacteria; Subgroup 17; uncultured Acidobacteria bacterium
638	1	0	7	Acidobacteria; Acidobacteria; Subgroup 17; uncultured Acidobacteria bacterium
9	1	0	1	Acidobacteria; Acidobacteria; Subgroup 17; uncultured Acidobacteria bacterium
1489	1	1	0	Acidobacteria; Acidobacteria; Subgroup 17; uncultured Acidobacteria bacterium
1009	0	1	6	Acidobacteria; Acidobacteria; Subgroup 17; uncultured bacterium
1497	2	1	2	Acidobacteria; Acidobacteria; Subgroup 17; uncultured bacterium
248	0	0	2	Acidobacteria; Acidobacteria; Subgroup 17; uncultured bacterium
754	0	2	0	Acidobacteria; Acidobacteria; Subgroup 17; uncultured bacterium
1032	0	9	0	Acidobacteria; Acidobacteria; Subgroup 19; uncultured bacterium
980	0	0	8	Acidobacteria; Acidobacteria; Subgroup 2; uncultured bacterium
985	3	3	0	Acidobacteria; Acidobacteria; Subgroup 2; uncultured bacterium
1967	0	1	0	Acidobacteria; Acidobacteria; Subgroup 2; uncultured bacterium
649	15	0	1	Acidobacteria; Acidobacteria; Subgroup 25; uncultured bacterium
1161	0	0	2	Acidobacteria; Acidobacteria; Subgroup 25; uncultured bacterium
1093	1	0	0	Acidobacteria; Acidobacteria; Subgroup 25; uncultured bacterium
356	8	0	0	Acidobacteria; Acidobacteria; Subgroup 3; Elev-16S-1166; uncultured soil bacterium
150	5	5	24	Acidobacteria; Acidobacteria; Subgroup 3; PAUC26f; uncultured bacterium
324	1	0	0	Acidobacteria; Acidobacteria; Subgroup 3; PAUC26f; uncultured bacterium
219	4	0	1	Acidobacteria; Acidobacteria; Subgroup 3; SJA-149; uncultured bacterium
1976	0	0	1	Acidobacteria; Acidobacteria; Subgroup 3; Unknown Family; Bryobacter; Acidobacteria bacterium LX128
232	2	1	0	Acidobacteria; Acidobacteria; Subgroup 3; Unknown Family; Bryobacter; uncultured Acidobacteria bacterium
685	0	1	2	Acidobacteria; Acidobacteria; Subgroup 3; Unknown Family; Bryobacter; uncultured Acidobacteria bacterium
288	10	0	0	Acidobacteria; Acidobacteria; Subgroup 3; Unknown Family; Bryobacter; uncultured bacterium
1956	3	0	0	Acidobacteria; Acidobacteria; Subgroup 3; Unknown Family; Bryobacter; uncultured bacterium
1989	0	3	0	Acidobacteria; Acidobacteria; Subgroup 3; Unknown Family; Bryobacter; uncultured bacterium
1381	0	1	1	Acidobacteria; Acidobacteria; Subgroup 3; Unknown Family; Bryobacter; uncultured bacterium
1186	1	0	0	Acidobacteria; Acidobacteria; Subgroup 3; Unknown Family; Bryobacter; uncultured bacterium
1251	0	1	0	Acidobacteria; Acidobacteria; Subgroup 3; Unknown Family; Bryobacter; uncultured bacterium
1923	0	1	0	Acidobacteria; Acidobacteria; Subgroup 3; Unknown Family; Bryobacter; uncultured bacterium
1920	2	4	0	Acidobacteria; Acidobacteria; Subgroup 3; Unknown Family; Candidatus Solibacter; uncultured Acidobacteria bacterium
1602	0	0	3	Acidobacteria; Acidobacteria; Subgroup 3; Unknown Family; Candidatus Solibacter; uncultured Acidobacteria bacterium
1172	0	2	0	Acidobacteria; Acidobacteria; Subgroup 3; Unknown Family; Candidatus Solibacter; uncultured Acidobacteria bacterium
1302	0	0	2	Acidobacteria; Acidobacteria; Subgroup 3; Unknown Family; Candidatus Solibacter; uncultured Acidobacteriaceae bacterium
1950	0	0	1	Acidobacteria; Acidobacteria; Subgroup 3; Unknown Family; Candidatus Solibacter; uncultured Acidobacteriales bacterium
1217	3	18	4	Acidobacteria; Acidobacteria; Subgroup 3; Unknown Family; Candidatus Solibacter; uncultured bacterium
1389	2	3	13	Acidobacteria; Acidobacteria; Subgroup 3; Unknown Family; Candidatus Solibacter; uncultured bacterium
414	0	8	0	Acidobacteria; Acidobacteria; Subgroup 3; Unknown Family; Candidatus Solibacter; uncultured bacterium
220	0	3	0	Acidobacteria; Acidobacteria; Subgroup 3; Unknown Family; Candidatus Solibacter; uncultured bacterium
447	1	0	0	Acidobacteria; Acidobacteria; Subgroup 3; Unknown Family; Candidatus Solibacter; uncultured bacterium
1065	9	8	11	Acidobacteria; Acidobacteria; Subgroup 4; 11-24; uncultured Acidobacteria bacterium
969	4	3	9	Acidobacteria; Acidobacteria; Subgroup 4; 11-24; uncultured Acidobacteria bacterium
1436	6	3	0	Acidobacteria; Acidobacteria; Subgroup 4; 11-24; uncultured Acidobacteria bacterium
102	3	0	1	Acidobacteria; Acidobacteria; Subgroup 4; 11-24; uncultured Acidobacteria bacterium
338	1	0	0	Acidobacteria; Acidobacteria; Subgroup 4; 11-24; uncultured Acidobacteria bacterium
594	0	1	0	Acidobacteria; Acidobacteria; Subgroup 4; 11-24; uncultured Acidobacteria bacterium
981	0	1	0	Acidobacteria; Acidobacteria; Subgroup 4; 11-24; uncultured Acidobacteria bacterium
1192	0	0	1	Acidobacteria; Acidobacteria; Subgroup 4; 11-24; uncultured Acidobacteria bacterium
1399	1	0	0	Acidobacteria; Acidobacteria; Subgroup 4; 11-24; uncultured Acidobacteria bacterium
302	20	20	1	Acidobacteria; Acidobacteria; Subgroup 4; 11-24; uncultured bacterium
1220	12	20	0	Acidobacteria; Acidobacteria; Subgroup 4; 11-24; uncultured bacterium
1671	1	4	2	Acidobacteria; Acidobacteria; Subgroup 4; 11-24; uncultured bacterium
946	2	2	1	Acidobacteria; Acidobacteria; Subgroup 4; 11-24; uncultured bacterium
1736	3	0	0	Acidobacteria; Acidobacteria; Subgroup 4; 11-24; uncultured bacterium
41	1	0	0	Acidobacteria; Acidobacteria; Subgroup 4; 11-24; uncultured bacterium
224	0	0	1	Acidobacteria; Acidobacteria; Subgroup 4; 11-24; uncultured bacterium
767	1	0	0	Acidobacteria; Acidobacteria; Subgroup 4; 11-24; uncultured bacterium
837	0	1	0	Acidobacteria; Acidobacteria; Subgroup 4; 11-24; uncultured bacterium
36	3	0	0	Acidobacteria; Acidobacteria; Subgroup 4; DS-100; uncultured Acidobacteria bacterium
732	1	0	0	Acidobacteria; Acidobacteria; Subgroup 4; DS-100; uncultured Acidobacteria bacterium
757	0	1	0	Acidobacteria; Acidobacteria; Subgroup 4; DS-100; uncultured Acidobacteria bacterium
698	5	0	0	Acidobacteria; Acidobacteria; Subgroup 4; DS-100; uncultured bacterium
491	2	0	0	Acidobacteria; Acidobacteria; Subgroup 4; DS-100; uncultured bacterium
730	1	0	0	Acidobacteria; Acidobacteria; Subgroup 4; Elev-16S-573; uncultured bacterium
407	122	98	112	Acidobacteria; Acidobacteria; Subgroup 4; RB41; uncultured Acidobacteria bacterium
106	61	29	64	Acidobacteria; Acidobacteria; Subgroup 4; RB41; uncultured Acidobacteria bacterium
836	37	32	28	Acidobacteria; Acidobacteria; Subgroup 4; RB41; uncultured Acidobacteria bacterium
1425	14	10	5	Acidobacteria; Acidobacteria; Subgroup 4; RB41; uncultured Acidobacteria bacterium
1688	6	2	3	Acidobacteria; Acidobacteria; Subgroup 4; RB41; uncultured Acidobacteria bacterium
1853	3	0	0	Acidobacteria; Acidobacteria; Subgroup 4; RB41; uncultured Acidobacteria bacterium
442	0	0	1	Acidobacteria; Acidobacteria; Subgroup 4; RB41; uncultured Acidobacteria bacterium
947	0	0	1	Acidobacteria; Acidobacteria; Subgroup 4; RB41; uncultured Acidobacteria bacterium
1422	64	69	91	Acidobacteria; Acidobacteria; Subgroup 4; RB41; uncultured bacterium
1429	57	52	35	Acidobacteria; Acidobacteria; Subgroup 4; RB41; uncultured bacterium
1019	17	20	15	Acidobacteria; Acidobacteria; Subgroup 4; RB41; uncultured bacterium
850	3	4	1	Acidobacteria; Acidobacteria; Subgroup 4; RB41; uncultured bacterium
1744	5	2	1	Acidobacteria; Acidobacteria; Subgroup 4; RB41; uncultured bacterium
167	2	1	0	Acidobacteria; Acidobacteria; Subgroup 4; RB41; uncultured bacterium
1499	1	0	1	Acidobacteria; Acidobacteria; Subgroup 4; RB41; uncultured bacterium
5	1	0	0	Acidobacteria; Acidobacteria; Subgroup 4; RB41; uncultured bacterium
583	1	0	0	Acidobacteria; Acidobacteria; Subgroup 4; RB41; uncultured bacterium
1715	0	0	1	Acidobacteria; Acidobacteria; Subgroup 4; RB41; uncultured bacterium
1743	1	0	0	Acidobacteria; Acidobacteria; Subgroup 4; RB41; uncultured bacterium
1374	11	3	2	Acidobacteria; Acidobacteria; Subgroup 4; RB41; uncultured soil bacterium
748	13	1	3	Acidobacteria; Acidobacteria; Subgroup 4; Unknown Family; Blastocatella; uncultured Acidobacteria bacterium
1256	3	1	10	Acidobacteria; Acidobacteria; Subgroup 4; Unknown Family; Blastocatella; uncultured Acidobacteria bacterium
1537	0	0	3	Acidobacteria; Acidobacteria; Subgroup 4; Unknown Family; Blastocatella; uncultured Acidobacteria bacterium
1163	0	0	1	Acidobacteria; Acidobacteria; Subgroup 4; Unknown Family; Blastocatella; uncultured Acidobacteria bacterium
1116	0	5	3	Acidobacteria; Acidobacteria; Subgroup 4; Unknown Family; Blastocatella; uncultured Acidobacterium sp.
128	1	2	1	Acidobacteria; Acidobacteria; Subgroup 4; Unknown Family; Blastocatella; uncultured Acidobacterium sp.
210	115	36	47	Acidobacteria; Acidobacteria; Subgroup 4; Unknown Family; Blastocatella; uncultured bacterium
1901	34	7	0	Acidobacteria; Acidobacteria; Subgroup 4; Unknown Family; Blastocatella; uncultured bacterium
1273	19	0	5	Acidobacteria; Acidobacteria; Subgroup 4; Unknown Family; Blastocatella; uncultured bacterium
92	1	3	7	Acidobacteria; Acidobacteria; Subgroup 4; Unknown Family; Blastocatella; uncultured bacterium
1598	8	0	0	Acidobacteria; Acidobacteria; Subgroup 4; Unknown Family; Blastocatella; uncultured bacterium
161	3	1	3	Acidobacteria; Acidobacteria; Subgroup 4; Unknown Family; Blastocatella; uncultured bacterium
103	2	2	1	Acidobacteria; Acidobacteria; Subgroup 4; Unknown Family; Blastocatella; uncultured bacterium
1601	1	1	2	Acidobacteria; Acidobacteria; Subgroup 4; Unknown Family; Blastocatella; uncultured bacterium
626	1	0	1	Acidobacteria; Acidobacteria; Subgroup 4; Unknown Family; Blastocatella; uncultured bacterium
557	1	0	0	Acidobacteria; Acidobacteria; Subgroup 4; Unknown Family; Blastocatella; uncultured bacterium
675	0	1	0	Acidobacteria; Acidobacteria; Subgroup 4; Unknown Family; Blastocatella; uncultured bacterium
267	0	13	1	Acidobacteria; Acidobacteria; Subgroup 4; Unknown Family; Blastocatella; uncultured soil bacterium
1620	28	18	14	Acidobacteria; Acidobacteria; Subgroup 5; uncultured Acidobacteria bacterium
1463	16	4	1	Acidobacteria; Acidobacteria; Subgroup 5; uncultured Acidobacteria bacterium
795	5	1	1	Acidobacteria; Acidobacteria; Subgroup 5; uncultured Acidobacteria bacterium
1376	0	1	0	Acidobacteria; Acidobacteria; Subgroup 5; uncultured Acidobacteria bacterium
719	5	0	0	Acidobacteria; Acidobacteria; Subgroup 5; uncultured Acidobacterium sp.
1619	7	5	2	Acidobacteria; Acidobacteria; Subgroup 5; uncultured bacterium
1036	88	48	19	Acidobacteria; Acidobacteria; Subgroup 6; uncultured Acidobacteria bacterium
1529	18	3	20	Acidobacteria; Acidobacteria; Subgroup 6; uncultured Acidobacteria bacterium
75	11	1	28	Acidobacteria; Acidobacteria; Subgroup 6; uncultured Acidobacteria bacterium
1631	1	26	5	Acidobacteria; Acidobacteria; Subgroup 6; uncultured Acidobacteria bacterium
1420	4	5	16	Acidobacteria; Acidobacteria; Subgroup 6; uncultured Acidobacteria bacterium
1824	1	0	18	Acidobacteria; Acidobacteria; Subgroup 6; uncultured Acidobacteria bacterium
487	0	2	11	Acidobacteria; Acidobacteria; Subgroup 6; uncultured Acidobacteria bacterium
525	10	3	0	Acidobacteria; Acidobacteria; Subgroup 6; uncultured Acidobacteria bacterium
1461	9	0	0	Acidobacteria; Acidobacteria; Subgroup 6; uncultured Acidobacteria bacterium
177	2	5	0	Acidobacteria; Acidobacteria; Subgroup 6; uncultured Acidobacteria bacterium
1049	0	0	7	Acidobacteria; Acidobacteria; Subgroup 6; uncultured Acidobacteria bacterium
1629	4	0	3	Acidobacteria; Acidobacteria; Subgroup 6; uncultured Acidobacteria bacterium
35	3	0	1	Acidobacteria; Acidobacteria; Subgroup 6; uncultured Acidobacteria bacterium
1234	3	0	1	Acidobacteria; Acidobacteria; Subgroup 6; uncultured Acidobacteria bacterium
478	3	0	0	Acidobacteria; Acidobacteria; Subgroup 6; uncultured Acidobacteria bacterium
696	3	0	0	Acidobacteria; Acidobacteria; Subgroup 6; uncultured Acidobacteria bacterium
483	1	0	1	Acidobacteria; Acidobacteria; Subgroup 6; uncultured Acidobacteria bacterium
237	0	0	1	Acidobacteria; Acidobacteria; Subgroup 6; uncultured Acidobacteria bacterium
486	0	0	1	Acidobacteria; Acidobacteria; Subgroup 6; uncultured Acidobacteria bacterium
1046	0	0	1	Acidobacteria; Acidobacteria; Subgroup 6; uncultured Acidobacteria bacterium
1507	0	1	0	Acidobacteria; Acidobacteria; Subgroup 6; uncultured Acidobacteria bacterium
1581	1	0	0	Acidobacteria; Acidobacteria; Subgroup 6; uncultured Acidobacteria bacterium
465	59	27	14	Acidobacteria; Acidobacteria; Subgroup 6; uncultured Acidobacteriaceae bacterium
1815	6	0	0	Acidobacteria; Acidobacteria; Subgroup 6; uncultured Acidobacteriaceae bacterium
411	0	1	0	Acidobacteria; Acidobacteria; Subgroup 6; uncultured Acidobacteriaceae bacterium
1899	41	36	27	Acidobacteria; Acidobacteria; Subgroup 6; uncultured Acidobacteriales bacterium
878	22	13	33	Acidobacteria; Acidobacteria; Subgroup 6; uncultured Acidobacteriales bacterium
615	5	1	8	Acidobacteria; Acidobacteria; Subgroup 6; uncultured Acidobacteriales bacterium
1456	0	7	5	Acidobacteria; Acidobacteria; Subgroup 6; uncultured Acidobacteriales bacterium
270	18	1	1	Acidobacteria; Acidobacteria; Subgroup 6; uncultured Acidobacterium sp.
1030	11	26	3	Acidobacteria; Acidobacteria; Subgroup 6; uncultured bacterium
1457	30	3	4	Acidobacteria; Acidobacteria; Subgroup 6; uncultured bacterium
1284	16	11	0	Acidobacteria; Acidobacteria; Subgroup 6; uncultured bacterium
331	18	4	1	Acidobacteria; Acidobacteria; Subgroup 6; uncultured bacterium
857	16	0	1	Acidobacteria; Acidobacteria; Subgroup 6; uncultured bacterium
111	0	0	7	Acidobacteria; Acidobacteria; Subgroup 6; uncultured bacterium
818	0	0	7	Acidobacteria; Acidobacteria; Subgroup 6; uncultured bacterium
989	2	3	0	Acidobacteria; Acidobacteria; Subgroup 6; uncultured bacterium
538	1	1	1	Acidobacteria; Acidobacteria; Subgroup 6; uncultured bacterium
1156	0	3	0	Acidobacteria; Acidobacteria; Subgroup 6; uncultured bacterium
1372	3	0	0	Acidobacteria; Acidobacteria; Subgroup 6; uncultured bacterium
104	1	0	1	Acidobacteria; Acidobacteria; Subgroup 6; uncultured bacterium
255	1	1	0	Acidobacteria; Acidobacteria; Subgroup 6; uncultured bacterium
1170	1	0	1	Acidobacteria; Acidobacteria; Subgroup 6; uncultured bacterium
1193	1	0	1	Acidobacteria; Acidobacteria; Subgroup 6; uncultured bacterium
550	1	0	0	Acidobacteria; Acidobacteria; Subgroup 6; uncultured bacterium
926	1	0	0	Acidobacteria; Acidobacteria; Subgroup 6; uncultured bacterium
1690	0	0	1	Acidobacteria; Acidobacteria; Subgroup 6; uncultured bacterium
1839	0	1	0	Acidobacteria; Acidobacteria; Subgroup 6; uncultured bacterium
426	13	0	1	Acidobacteria; Acidobacteria; Subgroup 6; uncultured bacterium gp6
63	0	1	0	Acidobacteria; Acidobacteria; Subgroup 6; uncultured planctomycete
1347	0	1	0	Acidobacteria; Holophagae; Elev-16S-816; uncultured bacterium
1519	0	6	0	Acidobacteria; Holophagae; Subgroup 10; ABS-19; uncultured Acidobacteria bacterium
643	1	0	1	Acidobacteria; Holophagae; Subgroup 10; ABS-19; uncultured Acidobacteria bacterium
1417	0	0	1	Acidobacteria; Holophagae; Subgroup 10; ABS-19; uncultured Acidobacteria bacterium
1222	0	3	3	Acidobacteria; Holophagae; Subgroup 10; ABS-19; uncultured bacterium
921	4	0	0	Acidobacteria; Holophagae; Subgroup 10; ABS-19; uncultured bacterium
1583	0	1	1	Acidobacteria; Holophagae; Subgroup 10; ABS-19; uncultured bacterium
1838	0	1	1	Acidobacteria; Holophagae; Subgroup 10; ABS-19; uncultured bacterium
1900	1	1	0	Acidobacteria; Holophagae; Subgroup 10; ABS-19; uncultured bacterium
607	1	0	0	Acidobacteria; Holophagae; Subgroup 10; ABS-19; uncultured bacterium
663	0	1	0	Acidobacteria; Holophagae; Subgroup 10; ABS-19; uncultured bacterium
1733	0	0	1	Acidobacteria; Holophagae; Subgroup 10; ABS-19; uncultured bacterium
1756	0	4	0	Acidobacteria; Holophagae; Subgroup 10; Sva0725; uncultured bacterium
269	2	9	0	Acidobacteria; Holophagae; Subgroup 10; TK85; uncultured Acidobacteria bacterium
1169	0	2	2	Acidobacteria; Holophagae; Subgroup 7; uncultured Acidobacteria bacterium
1513	2	0	0	Acidobacteria; Holophagae; Subgroup 7; uncultured Acidobacterium sp.
1704	0	1	1	Acidobacteria; Holophagae; Subgroup 7; uncultured Acidobacterium sp.
1655	28	1	2	Acidobacteria; Holophagae; Subgroup 7; uncultured bacterium
100	4	0	1	Acidobacteria; Holophagae; Subgroup 7; uncultured bacterium
796	0	5	0	Acidobacteria; Holophagae; Subgroup 7; uncultured bacterium
1535	0	1	4	Acidobacteria; Holophagae; Subgroup 7; uncultured bacterium
1086	1	0	3	Acidobacteria; Holophagae; Subgroup 7; uncultured bacterium
1539	0	0	3	Acidobacteria; Holophagae; Subgroup 7; uncultured bacterium
171	0	2	0	Acidobacteria; Holophagae; Subgroup 7; uncultured bacterium
776	2	0	0	Acidobacteria; Holophagae; Subgroup 7; uncultured bacterium
1298	2	0	0	Acidobacteria; Holophagae; Subgroup 7; uncultured bacterium
519	0	1	0	Acidobacteria; Holophagae; Subgroup 7; uncultured bacterium
988	0	1	0	Acidobacteria; Holophagae; Subgroup 7; uncultured bacterium
1327	0	0	1	Acidobacteria; Holophagae; Subgroup 7; uncultured bacterium
1410	0	0	1	Acidobacteria; Holophagae; Subgroup 7; uncultured bacterium
436	6	0	5	Acidobacteria; Subgroup 22; uncultured Acidobacteria bacterium
1873	3	0	0	Acidobacteria; Subgroup 22; uncultured Acidobacteria bacterium
1636	0	0	2	Acidobacteria; Subgroup 22; uncultured Acidobacteria bacterium
747	0	1	0	Acidobacteria; Subgroup 22; uncultured Acidobacteria bacterium
823	0	4	3	Acidobacteria; Subgroup 22; uncultured Acidobacteriales bacterium
742	0	6	0	Acidobacteria; Subgroup 22; uncultured bacterium
253	1	1	1	Acidobacteria; Subgroup 22; uncultured bacterium
596	3	0	0	Acidobacteria; Subgroup 22; uncultured bacterium
1356	0	1	2	Acidobacteria; Subgroup 22; uncultured bacterium
887	1	1	0	Acidobacteria; Subgroup 22; uncultured bacterium
373	0	1	0	Acidobacteria; Subgroup 22; uncultured bacterium
576	1	0	0	Acidobacteria; Subgroup 22; uncultured bacterium
1985	0	1	0	Acidobacteria; Subgroup 22; uncultured proteobacterium
705	0	0	1	Acidobacteria; Subgroup 26; uncultured bacterium
1485	0	1	0	Acidobacteria; Subgroup 26; uncultured bacterium
814	0	0	3	Actinobacteria; Acidimicrobiia; Acidimicrobiales; Acidimicrobiaceae; CL500-29 marine group; uncultured bacterium
286	1	0	0	Actinobacteria; Acidimicrobiia; Acidimicrobiales; Acidimicrobiaceae; CL500-29 marine group; uncultured bacterium
892	1	0	0	Actinobacteria; Acidimicrobiia; Acidimicrobiales; Acidimicrobiaceae; CL500-29 marine group; uncultured bacterium
47	6	12	8	Actinobacteria; Acidimicrobiia; Acidimicrobiales; Acidimicrobiaceae; uncultured bacterium
831	0	1	20	Actinobacteria; Acidimicrobiia; Acidimicrobiales; Acidimicrobiaceae; uncultured; uncultured bacterium
39	5	1	13	Actinobacteria; Acidimicrobiia; Acidimicrobiales; Acidimicrobiaceae; uncultured; uncultured bacterium
376	7	4	1	Actinobacteria; Acidimicrobiia; Acidimicrobiales; Acidimicrobiaceae; uncultured; uncultured bacterium
230	8	1	1	Actinobacteria; Acidimicrobiia; Acidimicrobiales; Acidimicrobiaceae; uncultured; uncultured bacterium
1882	0	2	1	Actinobacteria; Acidimicrobiia; Acidimicrobiales; Acidimicrobiaceae; uncultured; uncultured bacterium
73	1	0	0	Actinobacteria; Acidimicrobiia; Acidimicrobiales; Acidimicrobiaceae; uncultured; uncultured bacterium
1042	0	1	0	Actinobacteria; Acidimicrobiia; Acidimicrobiales; Acidimicrobiaceae; uncultured; uncultured bacterium
11	0	1	0	Actinobacteria; Acidimicrobiia; Acidimicrobiales; Acidimicrobiales Incertae Sedis; Candidatus Microthrix; uncultured Acidimicrobidae bacterium
1270	1	1	0	Actinobacteria; Acidimicrobiia; Acidimicrobiales; Iamiaceae; Iamia; uncultured actinobacterium
1947	4	3	5	Actinobacteria; Acidimicrobiia; Acidimicrobiales; Iamiaceae; Iamia; uncultured bacterium
55	0	0	5	Actinobacteria; Acidimicrobiia; Acidimicrobiales; Iamiaceae; Iamia; uncultured bacterium
949	0	1	2	Actinobacteria; Acidimicrobiia; Acidimicrobiales; Iamiaceae; Iamia; uncultured bacterium
1964	2	0	0	Actinobacteria; Acidimicrobiia; Acidimicrobiales; Iamiaceae; Iamia; uncultured bacterium
753	8	0	0	Actinobacteria; Acidimicrobiia; Acidimicrobiales; OM1 clade; uncultured Acidimicrobineae bacterium
492	0	0	2	Actinobacteria; Acidimicrobiia; Acidimicrobiales; OM1 clade; uncultured bacterium
1151	0	1	1	Actinobacteria; Acidimicrobiia; Acidimicrobiales; OM1 clade; uncultured bacterium
1490	0	1	0	Actinobacteria; Acidimicrobiia; Acidimicrobiales; OM1 clade; uncultured bacterium
1419	3	1	2	Actinobacteria; Acidimicrobiia; Acidimicrobiales; uncultured; uncultured actinobacterium
280	0	1	2	Actinobacteria; Acidimicrobiia; Acidimicrobiales; uncultured; uncultured actinobacterium
54	0	0	1	Actinobacteria; Acidimicrobiia; Acidimicrobiales; uncultured; uncultured actinobacterium
1021	1	0	0	Actinobacteria; Acidimicrobiia; Acidimicrobiales; uncultured; uncultured actinobacterium
907	0	0	21	Actinobacteria; Acidimicrobiia; Acidimicrobiales; uncultured; uncultured bacterium
694	0	17	2	Actinobacteria; Acidimicrobiia; Acidimicrobiales; uncultured; uncultured bacterium
1365	0	9	9	Actinobacteria; Acidimicrobiia; Acidimicrobiales; uncultured; uncultured bacterium
833	10	2	3	Actinobacteria; Acidimicrobiia; Acidimicrobiales; uncultured; uncultured bacterium
1344	0	2	7	Actinobacteria; Acidimicrobiia; Acidimicrobiales; uncultured; uncultured bacterium
584	0	0	8	Actinobacteria; Acidimicrobiia; Acidimicrobiales; uncultured; uncultured bacterium
231	2	0	3	Actinobacteria; Acidimicrobiia; Acidimicrobiales; uncultured; uncultured bacterium
178	0	3	1	Actinobacteria; Acidimicrobiia; Acidimicrobiales; uncultured; uncultured bacterium
735	0	1	3	Actinobacteria; Acidimicrobiia; Acidimicrobiales; uncultured; uncultured bacterium
1168	0	3	1	Actinobacteria; Acidimicrobiia; Acidimicrobiales; uncultured; uncultured bacterium
1439	0	2	2	Actinobacteria; Acidimicrobiia; Acidimicrobiales; uncultured; uncultured bacterium
196	3	0	0	Actinobacteria; Acidimicrobiia; Acidimicrobiales; uncultured; uncultured bacterium
928	3	0	0	Actinobacteria; Acidimicrobiia; Acidimicrobiales; uncultured; uncultured bacterium
1167	0	2	1	Actinobacteria; Acidimicrobiia; Acidimicrobiales; uncultured; uncultured bacterium
1701	0	2	1	Actinobacteria; Acidimicrobiia; Acidimicrobiales; uncultured; uncultured bacterium
1805	3	0	0	Actinobacteria; Acidimicrobiia; Acidimicrobiales; uncultured; uncultured bacterium
239	2	0	0	Actinobacteria; Acidimicrobiia; Acidimicrobiales; uncultured; uncultured bacterium
775	1	0	1	Actinobacteria; Acidimicrobiia; Acidimicrobiales; uncultured; uncultured bacterium
1508	0	0	2	Actinobacteria; Acidimicrobiia; Acidimicrobiales; uncultured; uncultured bacterium
424	0	0	1	Actinobacteria; Acidimicrobiia; Acidimicrobiales; uncultured; uncultured bacterium
586	0	0	1	Actinobacteria; Acidimicrobiia; Acidimicrobiales; uncultured; uncultured bacterium
777	0	1	0	Actinobacteria; Acidimicrobiia; Acidimicrobiales; uncultured; uncultured bacterium
902	0	1	0	Actinobacteria; Acidimicrobiia; Acidimicrobiales; uncultured; uncultured bacterium
954	0	0	1	Actinobacteria; Acidimicrobiia; Acidimicrobiales; uncultured; uncultured bacterium
1153	0	1	0	Actinobacteria; Acidimicrobiia; Acidimicrobiales; uncultured; uncultured bacterium
1267	1	0	0	Actinobacteria; Acidimicrobiia; Acidimicrobiales; uncultured; uncultured bacterium
1341	0	0	1	Actinobacteria; Acidimicrobiia; Acidimicrobiales; uncultured; uncultured bacterium
1500	0	0	1	Actinobacteria; Acidimicrobiia; Acidimicrobiales; uncultured; uncultured bacterium
1612	1	0	0	Actinobacteria; Acidimicrobiia; Acidimicrobiales; uncultured; uncultured bacterium
180	0	9	0	Actinobacteria; Acidimicrobiia; Acidimicrobiales; uncultured; uncultured Ferrimicrobium sp.
1633	8	17	11	Actinobacteria; Actinobacteria; Corynebacteriales; Mycobacteriaceae; Mycobacterium; Mycobacterium chubuense
1081	0	0	2	Actinobacteria; Actinobacteria; Corynebacteriales; Mycobacteriaceae; Mycobacterium; Mycobacterium hodleri
568	2	2	1	Actinobacteria; Actinobacteria; Corynebacteriales; Mycobacteriaceae; Mycobacterium; uncultured bacterium
1252	0	1	1	Actinobacteria; Actinobacteria; Corynebacteriales; Mycobacteriaceae; Mycobacterium; uncultured bacterium
984	0	0	3	Actinobacteria; Actinobacteria; Corynebacteriales; Mycobacteriaceae; Mycobacterium; uncultured Mycobacterium sp.
1210	0	0	5	Actinobacteria; Actinobacteria; Corynebacteriales; Nocardiaceae; Rhodococcus; Nocardia globerula
1998	1	0	1	Actinobacteria; Actinobacteria; Elev-16S-976; uncultured bacterium
1434	2	4	1	Actinobacteria; Actinobacteria; Frankiales; Cryptosporangiaceae; Fodinicola; uncultured bacterium
1628	1	2	0	Actinobacteria; Actinobacteria; Frankiales; Frankiaceae; Jatrophihabitans; Actinomycetales bacterium Gsoil 1621
143	0	0	3	Actinobacteria; Actinobacteria; Frankiales; Frankiaceae; Jatrophihabitans; uncultured bacterium
660	0	0	5	Actinobacteria; Actinobacteria; Frankiales; Geodermatophilaceae; Blastococcus; uncultured actinobacterium
109	2	0	2	Actinobacteria; Actinobacteria; Frankiales; Geodermatophilaceae; Blastococcus; uncultured Blastococcus sp.
507	0	1	5	Actinobacteria; Actinobacteria; Frankiales; Geodermatophilaceae; Geodermatophilus; uncultured bacterium
263	11	7	33	Actinobacteria; Actinobacteria; Frankiales; Geodermatophilaceae; Modestobacter; uncultured bacterium
601	1	0	0	Actinobacteria; Actinobacteria; Frankiales; Sporichthyaceae; Sporichthya; Sporichthya polymorpha DSM 43042
97	3	0	4	Actinobacteria; Actinobacteria; Frankiales; Sporichthyaceae; uncultured; uncultured bacterium
1981	1	0	1	Actinobacteria; Actinobacteria; Frankiales; Sporichthyaceae; uncultured; uncultured bacterium
1907	1	2	8	Actinobacteria; Actinobacteria; Frankiales; uncultured; uncultured actinobacterium
160	0	0	1	Actinobacteria; Actinobacteria; Frankiales; uncultured; uncultured actinobacterium
897	0	3	1	Actinobacteria; Actinobacteria; Frankiales; uncultured; uncultured bacterium
141	0	0	3	Actinobacteria; Actinobacteria; Kineosporiales; Kineosporiaceae; Kineosporia; Kineosporia rhamnosa
112	4	0	1	Actinobacteria; Actinobacteria; Micrococcales; Cellulomonadaceae; Cellulomonas; Cellulomonas sp. E9
1515	8	2	8	Actinobacteria; Actinobacteria; Micrococcales; Intrasporangiaceae; Aquipuribacter; Jannaschia sp. psc3
944	0	1	14	Actinobacteria; Actinobacteria; Micrococcales; Intrasporangiaceae; Humibacillus; Humibacillus xanthopallidus
587	0	0	1	Actinobacteria; Actinobacteria; Micrococcales; Intrasporangiaceae; Humibacillus; uncultured actinobacterium
309	0	0	1	Actinobacteria; Actinobacteria; Micrococcales; Intrasporangiaceae; Knoellia; Knoellia sp. MN12-10
925	9	0	1	Actinobacteria; Actinobacteria; Micrococcales; Intrasporangiaceae; Phycicoccus; uncultured bacterium
489	1	1	1	Actinobacteria; Actinobacteria; Micrococcales; Intrasporangiaceae; uncultured bacterium
653	1	0	0	Actinobacteria; Actinobacteria; Micrococcales; Intrasporangiaceae; uncultured; uncultured bacterium
333	14	3	6	Actinobacteria; Actinobacteria; Micrococcales; Microbacteriaceae; Agromyces; Agromyces sp. K3 TET
1781	1	0	0	Actinobacteria; Actinobacteria; Micrococcales; Microbacteriaceae; Agromyces; Agromyces sp. K3 TET
1190	1	0	5	Actinobacteria; Actinobacteria; Micrococcales; Microbacteriaceae; Cryocola; Cryocola antiquus
676	20	7	29	Actinobacteria; Actinobacteria; Micrococcales; Microbacteriaceae; Microbacterium; uncultured bacterium
883	1	0	0	Actinobacteria; Actinobacteria; Micrococcales; Microbacteriaceae; Microbacterium; uncultured bacterium
1012	0	0	3	Actinobacteria; Actinobacteria; Micrococcales; Microbacteriaceae; Mycetocola; Mycetocola sp. OS-74.a
511	2	4	1	Actinobacteria; Actinobacteria; Micrococcales; Micrococcaceae; Arthrobacter; Arthrobacter sp. TSE89
1726	7	0	28	Actinobacteria; Actinobacteria; Micrococcales; Micrococcaceae; Arthrobacter; uncultured bacterium
744	0	22	0	Actinobacteria; Actinobacteria; Micrococcales; Micrococcaceae; Arthrobacter; uncultured bacterium
771	1	0	20	Actinobacteria; Actinobacteria; Micrococcales; Micrococcaceae; Arthrobacter; uncultured bacterium
941	0	4	0	Actinobacteria; Actinobacteria; Micrococcales; Micrococcaceae; Arthrobacter; uncultured bacterium
234	0	1	0	Actinobacteria; Actinobacteria; Micrococcales; Micrococcaceae; Arthrobacter; uncultured bacterium
1164	0	0	1	Actinobacteria; Actinobacteria; Micrococcales; Micrococcaceae; Arthrobacter; uncultured bacterium
1634	0	0	6	Actinobacteria; Actinobacteria; Micrococcales; Promicromonosporaceae; Promicromonospora; Promicromonospora sp. CPCC100077
484	1	3	1	Actinobacteria; Actinobacteria; Micromonosporales; Micromonosporaceae; Actinoplanes; Actinoplanes sp. LW-10
61	6	0	0	Actinobacteria; Actinobacteria; Micromonosporales; Micromonosporaceae; Actinoplanes; uncultured bacterium
704	4	1	12	Actinobacteria; Actinobacteria; Micromonosporales; Micromonosporaceae; Hamadaea; Hamadaea tsunoensis
1647	0	0	2	Actinobacteria; Actinobacteria; Micromonosporales; Micromonosporaceae; Hamadaea; Hamadaea tsunoensis DSM 44101
708	0	0	1	Actinobacteria; Actinobacteria; Micromonosporales; Micromonosporaceae; Longispora; Longispora sp. Zs32
1850	3	12	0	Actinobacteria; Actinobacteria; Micromonosporales; Micromonosporaceae; Luedemannella; uncultured Micromonosporineae bacterium
1431	4	0	1	Actinobacteria; Actinobacteria; Micromonosporales; Micromonosporaceae; Plantactinospora; uncultured bacterium
1987	6	1	7	Actinobacteria; Actinobacteria; Micromonosporales; Micromonosporaceae; uncultured bacterium
1718	4	0	0	Actinobacteria; Actinobacteria; Micromonosporales; Micromonosporaceae; Verrucosispora; uncultured actinobacterium
934	0	0	2	Actinobacteria; Actinobacteria; Propionibacteriales; Nocardioidaceae; Aeromicrobium; uncultured bacterium
82	1	0	0	Actinobacteria; Actinobacteria; Propionibacteriales; Nocardioidaceae; Aeromicrobium; uncultured bacterium
993	0	0	3	Actinobacteria; Actinobacteria; Propionibacteriales; Nocardioidaceae; Kribbella; uncultured bacterium
824	0	3	0	Actinobacteria; Actinobacteria; Propionibacteriales; Nocardioidaceae; Marmoricola; Marmoricola bigeumensis
1403	2	13	5	Actinobacteria; Actinobacteria; Propionibacteriales; Nocardioidaceae; Marmoricola; uncultured bacterium
825	0	0	1	Actinobacteria; Actinobacteria; Propionibacteriales; Nocardioidaceae; Marmoricola; uncultured bacterium
1754	0	0	3	Actinobacteria; Actinobacteria; Propionibacteriales; Nocardioidaceae; Marmoricola; uncultured organism
1412	0	0	2	Actinobacteria; Actinobacteria; Propionibacteriales; Nocardioidaceae; Nocardioides; Nocardioides koreensis
1614	37	32	4	Actinobacteria; Actinobacteria; Propionibacteriales; Nocardioidaceae; Nocardioides; uncultured bacterium
574	10	0	7	Actinobacteria; Actinobacteria; Propionibacteriales; Nocardioidaceae; Nocardioides; uncultured bacterium
567	3	3	3	Actinobacteria; Actinobacteria; Propionibacteriales; Nocardioidaceae; Nocardioides; uncultured bacterium
365	5	0	3	Actinobacteria; Actinobacteria; Propionibacteriales; Nocardioidaceae; Nocardioides; uncultured bacterium
257	1	0	2	Actinobacteria; Actinobacteria; Propionibacteriales; Nocardioidaceae; Nocardioides; uncultured bacterium
889	1	0	2	Actinobacteria; Actinobacteria; Propionibacteriales; Nocardioidaceae; Nocardioides; uncultured bacterium
1261	3	0	0	Actinobacteria; Actinobacteria; Propionibacteriales; Nocardioidaceae; Nocardioides; uncultured bacterium
991	0	2	0	Actinobacteria; Actinobacteria; Propionibacteriales; Nocardioidaceae; Nocardioides; uncultured bacterium
1648	0	0	1	Actinobacteria; Actinobacteria; Propionibacteriales; Nocardioidaceae; Nocardioides; uncultured bacterium
1465	2	7	13	Actinobacteria; Actinobacteria; Propionibacteriales; Propionibacteriaceae; Microlunatus; Microlunatus sp. O37_6
1322	1	0	1	Actinobacteria; Actinobacteria; Propionibacteriales; Propionibacteriaceae; Microlunatus; uncultured bacterium
1734	0	0	1	Actinobacteria; Actinobacteria; Propionibacteriales; Propionibacteriaceae; Microlunatus; uncultured bacterium
1325	2	0	0	Actinobacteria; Actinobacteria; Propionibacteriales; Propionibacteriaceae; uncultured bacterium
711	0	1	0	Actinobacteria; Actinobacteria; Propionibacteriales; Propionibacteriaceae; uncultured; uncultured actinobacterium
842	10	0	0	Actinobacteria; Actinobacteria; Pseudonocardiales; Pseudonocardiaceae; Actinomycetospora; uncultured bacterium
806	0	0	1	Actinobacteria; Actinobacteria; Pseudonocardiales; Pseudonocardiaceae; Amycolatopsis; Amycolatopsis sp. GY295
482	2	1	7	Actinobacteria; Actinobacteria; Pseudonocardiales; Pseudonocardiaceae; Pseudonocardia; uncultured bacterium
203	0	1	2	Actinobacteria; Actinobacteria; Pseudonocardiales; Pseudonocardiaceae; Pseudonocardia; uncultured bacterium
202	1	0	1	Actinobacteria; Actinobacteria; Pseudonocardiales; Pseudonocardiaceae; Pseudonocardia; uncultured bacterium
371	0	0	1	Actinobacteria; Actinobacteria; Pseudonocardiales; Pseudonocardiaceae; Pseudonocardia; uncultured bacterium
1592	0	1	0	Actinobacteria; Actinobacteria; Pseudonocardiales; Pseudonocardiaceae; Pseudonocardia; uncultured bacterium
1524	2	0	9	Actinobacteria; Actinobacteria; Streptomycetales; Streptomycetaceae; Streptomyces; Streptomyces clavifer
221	0	5	17	Actinobacteria; Actinobacteria; Streptomycetales; Streptomycetaceae; Streptomyces; Streptomyces diastatochromogenes
597	1	0	1	Actinobacteria; Actinobacteria; Streptomycetales; Streptomycetaceae; Streptomyces; Streptomyces rishiriensis
1041	0	0	1	Actinobacteria; Actinobacteria; Streptomycetales; Streptomycetaceae; Streptomyces; Streptomyces sp. 0616203
912	1	2	0	Actinobacteria; Actinobacteria; Streptomycetales; Streptomycetaceae; Streptomyces; Streptomyces sp. 157
750	0	1	0	Actinobacteria; Actinobacteria; Streptomycetales; Streptomycetaceae; Streptomyces; Streptomyces sp. NEAU-HZ10
1250	0	0	4	Actinobacteria; Actinobacteria; Streptosporangiales; Streptosporangiaceae; Nonomuraea; Nonomuraea sp. S2301
1856	0	0	1	Actinobacteria; Actinobacteria; Streptosporangiales; Thermomonosporaceae; Actinocorallia; uncultured bacterium
872	15	1	13	Actinobacteria; FFCH16263; uncultured bacterium
1038	0	0	3	Actinobacteria; MB-A2-108; uncultured actinobacterium
1216	32	54	36	Actinobacteria; MB-A2-108; uncultured bacterium
1292	9	1	18	Actinobacteria; MB-A2-108; uncultured bacterium
455	4	0	22	Actinobacteria; MB-A2-108; uncultured bacterium
353	3	3	4	Actinobacteria; MB-A2-108; uncultured bacterium
197	2	0	0	Actinobacteria; MB-A2-108; uncultured bacterium
923	0	2	0	Actinobacteria; MB-A2-108; uncultured bacterium
1929	0	0	1	Actinobacteria; MB-A2-108; uncultured bacterium
1940	1	0	0	Actinobacteria; MB-A2-108; uncultured bacterium
1345	0	0	1	Actinobacteria; Rubrobacteria; Rubrobacterales; Rubrobacteriaceae; Rubrobacter; uncultured bacterium
409	0	0	4	Actinobacteria; Thermoleophilia; Gaiellales; Gaiellaceae; Gaiella; uncultured actinobacterium
1123	0	1	0	Actinobacteria; Thermoleophilia; Gaiellales; Gaiellaceae; Gaiella; uncultured actinobacterium
148	75	42	66	Actinobacteria; Thermoleophilia; Gaiellales; Gaiellaceae; Gaiella; uncultured bacterium
552	9	16	20	Actinobacteria; Thermoleophilia; Gaiellales; Gaiellaceae; Gaiella; uncultured bacterium
1862	2	9	2	Actinobacteria; Thermoleophilia; Gaiellales; Gaiellaceae; Gaiella; uncultured bacterium
15	2	7	1	Actinobacteria; Thermoleophilia; Gaiellales; Gaiellaceae; Gaiella; uncultured bacterium
1978	0	0	6	Actinobacteria; Thermoleophilia; Gaiellales; Gaiellaceae; Gaiella; uncultured bacterium
561	2	0	0	Actinobacteria; Thermoleophilia; Gaiellales; Gaiellaceae; Gaiella; uncultured bacterium
429	0	0	1	Actinobacteria; Thermoleophilia; Gaiellales; Gaiellaceae; Gaiella; uncultured bacterium
227	1	0	0	Actinobacteria; Thermoleophilia; Gaiellales; uncultured; uncultured actinobacterium
1565	21	15	16	Actinobacteria; Thermoleophilia; Gaiellales; uncultured; uncultured bacterium
157	2	34	14	Actinobacteria; Thermoleophilia; Gaiellales; uncultured; uncultured bacterium
605	7	19	18	Actinobacteria; Thermoleophilia; Gaiellales; uncultured; uncultured bacterium
1312	18	7	12	Actinobacteria; Thermoleophilia; Gaiellales; uncultured; uncultured bacterium
1174	5	0	15	Actinobacteria; Thermoleophilia; Gaiellales; uncultured; uncultured bacterium
464	3	2	11	Actinobacteria; Thermoleophilia; Gaiellales; uncultured; uncultured bacterium
1685	0	12	0	Actinobacteria; Thermoleophilia; Gaiellales; uncultured; uncultured bacterium
337	5	3	0	Actinobacteria; Thermoleophilia; Gaiellales; uncultured; uncultured bacterium
1917	2	1	5	Actinobacteria; Thermoleophilia; Gaiellales; uncultured; uncultured bacterium
755	1	2	4	Actinobacteria; Thermoleophilia; Gaiellales; uncultured; uncultured bacterium
945	0	0	5	Actinobacteria; Thermoleophilia; Gaiellales; uncultured; uncultured bacterium
417	1	0	3	Actinobacteria; Thermoleophilia; Gaiellales; uncultured; uncultured bacterium
940	0	0	4	Actinobacteria; Thermoleophilia; Gaiellales; uncultured; uncultured bacterium
1377	0	0	4	Actinobacteria; Thermoleophilia; Gaiellales; uncultured; uncultured bacterium
1745	1	1	1	Actinobacteria; Thermoleophilia; Gaiellales; uncultured; uncultured bacterium
29	0	2	0	Actinobacteria; Thermoleophilia; Gaiellales; uncultured; uncultured bacterium
661	0	0	1	Actinobacteria; Thermoleophilia; Gaiellales; uncultured; uncultured bacterium
737	0	0	1	Actinobacteria; Thermoleophilia; Gaiellales; uncultured; uncultured bacterium
1228	1	0	0	Actinobacteria; Thermoleophilia; Gaiellales; uncultured; uncultured bacterium
1435	1	0	0	Actinobacteria; Thermoleophilia; Gaiellales; uncultured; uncultured bacterium
1683	0	1	0	Actinobacteria; Thermoleophilia; Gaiellales; uncultured; uncultured bacterium
1954	0	1	0	Actinobacteria; Thermoleophilia; Gaiellales; uncultured; uncultured bacterium
1896	1	0	3	Actinobacteria; Thermoleophilia; Gaiellales; uncultured; uncultured Solirubrobacter sp.
929	4	10	7	Actinobacteria; Thermoleophilia; Solirubrobacterales; 0319-6M6; uncultured bacterium
504	1	0	0	Actinobacteria; Thermoleophilia; Solirubrobacterales; 0319-6M6; uncultured bacterium
1077	12	0	22	Actinobacteria; Thermoleophilia; Solirubrobacterales; 288-2; uncultured bacterium
1231	0	0	4	Actinobacteria; Thermoleophilia; Solirubrobacterales; 288-2; uncultured bacterium
1751	0	0	3	Actinobacteria; Thermoleophilia; Solirubrobacterales; 288-2; uncultured bacterium
1227	6	6	17	Actinobacteria; Thermoleophilia; Solirubrobacterales; 480-2; uncultured bacterium
1452	0	13	0	Actinobacteria; Thermoleophilia; Solirubrobacterales; 480-2; uncultured bacterium
1816	0	9	0	Actinobacteria; Thermoleophilia; Solirubrobacterales; 480-2; uncultured bacterium
813	0	2	1	Actinobacteria; Thermoleophilia; Solirubrobacterales; 480-2; uncultured bacterium
549	1	0	1	Actinobacteria; Thermoleophilia; Solirubrobacterales; 480-2; uncultured bacterium
200	0	0	1	Actinobacteria; Thermoleophilia; Solirubrobacterales; 480-2; uncultured bacterium
1064	0	1	0	Actinobacteria; Thermoleophilia; Solirubrobacterales; 480-2; uncultured bacterium
1206	0	0	1	Actinobacteria; Thermoleophilia; Solirubrobacterales; 480-2; uncultured bacterium
1514	1	0	0	Actinobacteria; Thermoleophilia; Solirubrobacterales; 480-2; uncultured bacterium
1752	0	0	1	Actinobacteria; Thermoleophilia; Solirubrobacterales; 480-2; uncultured bacterium
1660	0	2	6	Actinobacteria; Thermoleophilia; Solirubrobacterales; 480-2; uncultured Rubrobacteridae bacterium
1088	0	0	3	Actinobacteria; Thermoleophilia; Solirubrobacterales; Conexibacteraceae; Conexibacter; uncultured bacterium
658	1	0	0	Actinobacteria; Thermoleophilia; Solirubrobacterales; Conexibacteraceae; Conexibacter; uncultured bacterium
1354	3	0	2	Actinobacteria; Thermoleophilia; Solirubrobacterales; Elev-16S-1332; uncultured bacterium
545	1	0	3	Actinobacteria; Thermoleophilia; Solirubrobacterales; Elev-16S-1332; uncultured bacterium
233	0	0	1	Actinobacteria; Thermoleophilia; Solirubrobacterales; FFCH12655; uncultured bacterium
528	2	4	5	Actinobacteria; Thermoleophilia; Solirubrobacterales; FFCH13075; uncultured bacterium
1441	2	0	1	Actinobacteria; Thermoleophilia; Solirubrobacterales; Patulibacteraceae; Patulibacter; uncultured actinobacterium
1432	0	1	0	Actinobacteria; Thermoleophilia; Solirubrobacterales; S1-80; uncultured Rubrobacteridae bacterium
1730	27	8	19	Actinobacteria; Thermoleophilia; Solirubrobacterales; Solirubrobacteraceae; Solirubrobacter; uncultured bacterium
821	0	0	3	Actinobacteria; Thermoleophilia; Solirubrobacterales; Solirubrobacteraceae; Solirubrobacter; uncultured bacterium
816	0	1	0	Actinobacteria; Thermoleophilia; Solirubrobacterales; Solirubrobacteraceae; Solirubrobacter; uncultured bacterium
495	0	1	0	Actinobacteria; Thermoleophilia; Solirubrobacterales; TM146; bacterium enrichment culture clone heteroA49_4W
855	0	12	0	Actinobacteria; Thermoleophilia; Solirubrobacterales; TM146; uncultured bacterium
1467	0	0	1	Actinobacteria; Thermoleophilia; Solirubrobacterales; TM146; uncultured Conexibacter sp.
1557	0	5	0	Actinobacteria; Thermoleophilia; Solirubrobacterales; TM146; uncultured soil bacterium
783	1	6	0	Actinobacteria; Thermoleophilia; Solirubrobacterales; uncultured; uncultured bacterium
728	0	1	0	Armatimonadetes; Chthonomonadetes; Chthonomonadales; Chthonomonadaceae; Chthonomonas; uncultured bacterium
1996	19	12	3	Armatimonadetes; uncultured bacterium
1317	0	6	0	Armatimonadetes; uncultured bacterium
251	3	0	0	Armatimonadetes; uncultured bacterium
843	1	0	0	Armatimonadetes; uncultured bacterium
1716	0	0	1	Armatimonadetes; uncultured bacterium
1763	0	0	1	Armatimonadetes; uncultured bacterium
1096	0	0	1	Bacteroidetes; Cytophagia; Cytophagales; Cytophagaceae; Adhaeribacter; Adhaeribacter aerolatus
249	4	0	1	Bacteroidetes; Cytophagia; Cytophagales; Cytophagaceae; Adhaeribacter; Adhaeribacter terreus
1097	0	0	4	Bacteroidetes; Cytophagia; Cytophagales; Cytophagaceae; Adhaeribacter; uncultured bacterium
1115	1	0	0	Bacteroidetes; Cytophagia; Cytophagales; Cytophagaceae; Adhaeribacter; uncultured bacterium
1242	0	0	2	Bacteroidetes; Cytophagia; Cytophagales; Cytophagaceae; Pontibacter; Pontibacter sp. LX8
904	1	0	0	Bacteroidetes; Cytophagia; Cytophagales; Cytophagaceae; Sporocytophaga; uncultured bacterium
1287	1	0	0	Bacteroidetes; Cytophagia; Cytophagales; Cytophagaceae; Sporocytophaga; uncultured bacterium
1544	5	0	0	Bacteroidetes; Cytophagia; Cytophagales; Cytophagaceae; uncultured; uncultured bacterium
664	0	0	1	Bacteroidetes; Cytophagia; Cytophagales; Cytophagaceae; uncultured; uncultured bacterium
1102	1	0	0	Bacteroidetes; Cytophagia; Cytophagales; Cytophagaceae; uncultured; uncultured bacterium
1263	1	0	0	Bacteroidetes; Cytophagia; Cytophagales; Cytophagaceae; uncultured; uncultured bacterium
1919	1	0	0	Bacteroidetes; Cytophagia; Cytophagales; Cytophagaceae; uncultured; uncultured bacterium
782	5	0	0	Bacteroidetes; Cytophagia; Cytophagales; Cytophagaceae; uncultured; uncultured Bacteroidetes bacterium
832	1	0	0	Bacteroidetes; Cytophagia; Cytophagales; Cytophagaceae; uncultured; uncultured Bacteroidetes bacterium
534	0	0	2	Bacteroidetes; Cytophagia; Cytophagales; Cytophagaceae; uncultured; uncultured Ohtaekwangia sp.
1119	1	2	0	Bacteroidetes; Flavobacteriia; Flavobacteriales; Flavobacteriaceae; Flavobacterium; Flavobacterium sp. CC-JY-6
743	2	0	1	Bacteroidetes; Flavobacteriia; Flavobacteriales; Flavobacteriaceae; Flavobacterium; Flavobacterium sp. Dra32
1813	22	5	1	Bacteroidetes; Flavobacteriia; Flavobacteriales; Flavobacteriaceae; Flavobacterium; uncultured bacterium
992	5	6	3	Bacteroidetes; Flavobacteriia; Flavobacteriales; Flavobacteriaceae; Flavobacterium; uncultured bacterium
1433	2	0	0	Bacteroidetes; Flavobacteriia; Flavobacteriales; NS9 marine group; uncultured bacterium
847	0	1	0	Bacteroidetes; Flavobacteriia; Flavobacteriales; NS9 marine group; uncultured bacterium
633	1	0	0	Bacteroidetes; Sphingobacteriia; Sphingobacteriales; Chitinophagaceae; Chitinophaga; uncultured Chitinophagaceae bacterium
471	2	0	0	Bacteroidetes; Sphingobacteriia; Sphingobacteriales; Chitinophagaceae; Ferruginibacter; uncultured Bacteroidetes bacterium
325	1	0	0	Bacteroidetes; Sphingobacteriia; Sphingobacteriales; Chitinophagaceae; Ferruginibacter; uncultured Bacteroidetes bacterium
1627	0	0	1	Bacteroidetes; Sphingobacteriia; Sphingobacteriales; Chitinophagaceae; Ferruginibacter; uncultured Bacteroidetes bacterium
860	0	14	0	Bacteroidetes; Sphingobacteriia; Sphingobacteriales; Chitinophagaceae; uncultured; uncultured bacterium
449	1	0	0	Bacteroidetes; Sphingobacteriia; Sphingobacteriales; Chitinophagaceae; uncultured; uncultured bacterium
1079	2	0	0	Bacteroidetes; Sphingobacteriia; Sphingobacteriales; Chitinophagaceae; uncultured; uncultured soil bacterium
1430	1	0	0	Bacteroidetes; Sphingobacteriia; Sphingobacteriales; env.OPS 17; uncultured bacterium
1617	1	0	0	Bacteroidetes; Sphingobacteriia; Sphingobacteriales; env.OPS 17; uncultured bacterium
1698	1	0	0	Bacteroidetes; Sphingobacteriia; Sphingobacteriales; env.OPS 17; uncultured bacterium
972	3	0	0	Bacteroidetes; Sphingobacteriia; Sphingobacteriales; env.OPS 17; uncultured Bacteroidetes bacterium
1780	0	2	0	Bacteroidetes; Sphingobacteriia; Sphingobacteriales; FFCH9454; uncultured bacterium
1823	1	0	0	Bacteroidetes; Sphingobacteriia; Sphingobacteriales; NS11-12 marine group; uncultured bacterium
773	0	4	0	Bacteroidetes; Sphingobacteriia; Sphingobacteriales; PHOS-HE51; uncultured bacterium
817	3	0	0	Bacteroidetes; Sphingobacteriia; Sphingobacteriales; PHOS-HE51; uncultured bacterium
140	0	0	1	Bacteroidetes; Sphingobacteriia; Sphingobacteriales; PHOS-HE51; uncultured bacterium
1717	0	0	1	Bacteroidetes; Sphingobacteriia; Sphingobacteriales; PHOS-HE51; uncultured bacterium
1173	6	0	0	Bacteroidetes; Sphingobacteriia; Sphingobacteriales; Saprospiraceae; uncultured; uncultured bacterium
1611	1	0	2	Bacteroidetes; Sphingobacteriia; Sphingobacteriales; Saprospiraceae; uncultured; uncultured Bacteroidetes bacterium
259	9	0	0	Bacteroidetes; Sphingobacteriia; Sphingobacteriales; Sphingobacteriaceae; Mucilaginibacter; uncultured bacterium
401	1	0	0	Bacteroidetes; Sphingobacteriia; Sphingobacteriales; Sphingobacteriaceae; Mucilaginibacter; uncultured bacterium
713	9	0	0	BHI80-139; uncultured bacterium
1007	0	3	0	Candidate division BRC1; uncultured bacterium
1858	0	1	0	Candidate division BRC1; uncultured bacterium
853	2	0	0	Candidate division OD1; uncultured bacterium
108	1	0	0	Candidate division OD1; uncultured bacterium
1555	1	0	0	Candidate division OD1; uncultured bacterium
1750	1	0	0	Candidate division OD1; uncultured bacterium
585	0	5	0	Candidate division OP11; uncultured bacterium
1642	1	0	0	Candidate division OP11; uncultured bacterium
1870	0	1	0	Candidate division OP11; uncultured bacterium
323	0	0	2	Candidate division OP3; uncultured bacterium
1006	0	1	1	Candidate division OP3; uncultured bacterium
1454	2	0	0	Candidate division OP3; uncultured bacterium
430	0	1	0	Candidate division OP3; uncultured bacterium
459	1	0	0	Candidate division OP3; uncultured bacterium
1589	0	0	1	Candidate division OP3; uncultured bacterium
1749	1	0	0	Candidate division OP3; uncultured bacterium
1846	0	0	1	Candidate division OP3; uncultured bacterium
765	1	0	1	Candidate division OP3; uncultured beta proteobacterium
78	0	0	1	Candidate division OP3; uncultured Firmicutes bacterium
1988	6	0	0	Candidate division TM7; metal-contaminated soil clone K20-27
1264	0	3	0	Candidate division TM7; metal-contaminated soil clone K20-27
616	0	0	5	Candidate division TM7; uncultured bacterium
1972	2	0	0	Candidate division TM7; uncultured bacterium
651	0	0	1	Candidate division TM7; uncultured bacterium
798	1	0	0	Candidate division TM7; uncultured bacterium
920	1	0	0	Candidate division TM7; uncultured bacterium
1616	1	0	0	Candidate division TM7; uncultured bacterium
1832	0	1	0	Candidate division TM7; uncultured bacterium
16	0	0	4	Candidate division TM7; uncultured Candidatus Saccharibacteria sp.
830	0	1	0	Candidate division TM7; uncultured Candidatus Saccharibacteria sp.
1379	10	0	0	Candidate division TM7; uncultured soil bacterium
1171	23	26	13	Candidate division WS3; uncultured bacterium
72	13	28	0	Candidate division WS3; uncultured bacterium
718	5	26	1	Candidate division WS3; uncultured bacterium
131	4	7	2	Candidate division WS3; uncultured bacterium
592	13	0	0	Candidate division WS3; uncultured bacterium
22	6	1	5	Candidate division WS3; uncultured bacterium
891	1	0	3	Candidate division WS3; uncultured bacterium
1517	0	4	0	Candidate division WS3; uncultured bacterium
1208	0	3	0	Candidate division WS3; uncultured bacterium
38	1	0	1	Candidate division WS3; uncultured bacterium
1083	0	0	2	Candidate division WS3; uncultured bacterium
1834	0	2	0	Candidate division WS3; uncultured bacterium
1982	2	0	0	Candidate division WS3; uncultured bacterium
566	1	0	0	Candidate division WS3; uncultured bacterium
856	1	0	0	Candidate division WS3; uncultured bacterium
1214	0	0	1	Candidate division WS3; uncultured bacterium
361	5	18	13	Candidate division WS3; uncultured Latescibacteria bacterium
336	3	0	0	Candidate division WS3; uncultured soil bacterium
285	1	0	0	Candidate division WS3; uncultured soil bacterium PRR-10
1278	4	0	0	Candidate division WS3; uncultured soil bacterium PRR-12
1272	0	2	7	Chlamydiae; Chlamydiae; Chlamydiales; cvE6; Chlamydiales bacterium CRIB 32
1283	5	3	2	Chlamydiae; Chlamydiae; Chlamydiales; cvE6; Chlamydiales bacterium NS11
1253	1	1	0	Chlamydiae; Chlamydiae; Chlamydiales; cvE6; Chlamydiales bacterium NS11
716	0	0	1	Chlamydiae; Chlamydiae; Chlamydiales; cvE6; Chlamydiales bacterium NS11
1769	0	0	1	Chlamydiae; Chlamydiae; Chlamydiales; cvE6; Chlamydiales bacterium NS11
1572	2	0	1	Chlamydiae; Chlamydiae; Chlamydiales; cvE6; uncultured bacterium
1912	0	0	2	Chlamydiae; Chlamydiae; Chlamydiales; cvE6; uncultured bacterium
866	0	0	1	Chlamydiae; Chlamydiae; Chlamydiales; cvE6; uncultured bacterium
1145	0	1	0	Chlamydiae; Chlamydiae; Chlamydiales; Parachlamydiaceae; Candidatus Metachlamydia; Candidatus Mesochlamydia elodeae
24	0	0	1	Chlamydiae; Chlamydiae; Chlamydiales; Parachlamydiaceae; Candidatus Metachlamydia; Candidatus Metachlamydia lacustris
90	0	0	1	Chlamydiae; Chlamydiae; Chlamydiales; Parachlamydiaceae; Candidatus Metachlamydia; Candidatus Metachlamydia lacustris
1308	0	0	1	Chlamydiae; Chlamydiae; Chlamydiales; Parachlamydiaceae; Candidatus Protochlamydia; Candidatus Protochlamydia sp. cvE14
1550	0	19	0	Chlamydiae; Chlamydiae; Chlamydiales; Parachlamydiaceae; Candidatus Protochlamydia; Chlamydia sp. 'Diamant'
502	2	0	0	Chlamydiae; Chlamydiae; Chlamydiales; Parachlamydiaceae; Candidatus Protochlamydia; Chlamydia sp. 'Diamant'
225	0	0	7	Chlamydiae; Chlamydiae; Chlamydiales; Parachlamydiaceae; Candidatus Protochlamydia; Parachlamydia sp. C2
1411	0	0	2	Chlamydiae; Chlamydiae; Chlamydiales; Parachlamydiaceae; Candidatus Protochlamydia; Parachlamydia sp. C2
1948	2	0	0	Chlamydiae; Chlamydiae; Chlamydiales; Parachlamydiaceae; Neochlamydia; endosymbiont of Acanthamoeba sp. TUME1
848	0	0	7	Chlamydiae; Chlamydiae; Chlamydiales; Parachlamydiaceae; Neochlamydia; uncultured bacterium
169	1	0	0	Chlamydiae; Chlamydiae; Chlamydiales; Parachlamydiaceae; Neochlamydia; uncultured bacterium
1672	0	1	0	Chlamydiae; Chlamydiae; Chlamydiales; Parachlamydiaceae; Parachlamydia; Parachlamydia acanthamoebae UV-7
1091	0	0	9	Chlamydiae; Chlamydiae; Chlamydiales; Parachlamydiaceae; Parachlamydia; uncultured Parachlamydiaceae bacterium cvC15
69	16	0	2	Chlamydiae; Chlamydiae; Chlamydiales; Simkaniaceae; Candidatus Rhabdochlamydia; uncultured bacterium
871	0	2	0	Chlamydiae; Chlamydiae; Chlamydiales; Waddliaceae; Waddlia; Waddlia sp. G817
37	1	0	0	Chlamydiae; Chlamydiae; Chlamydiales; Waddliaceae; Waddlia; Waddlia sp. G817
919	7	8	0	Chlorobi; Chlorobia; Chlorobiales; OPB56; uncultured bacterium
828	9	0	0	Chlorobi; Chlorobia; Chlorobiales; OPB56; uncultured bacterium
419	0	2	0	Chlorobi; Chlorobia; Chlorobiales; OPB56; uncultured bacterium
578	0	0	1	Chlorobi; Chlorobia; Chlorobiales; OPB56; uncultured bacterium
1776	1	0	0	Chlorobi; Chlorobia; Chlorobiales; OPB56; uncultured bacterium
435	9	0	4	Chlorobi; Chlorobia; Chlorobiales; SJA-28; uncultured bacterium
1855	0	0	1	Chlorobi; Chlorobia; Chlorobiales; SJA-28; uncultured bacterium
1033	1	7	0	Chlorobi; Chlorobia; Chlorobiales; SJA-28; uncultured Chlorobi bacterium
841	17	0	0	Chlorobi; Ignavibacteria; Ignavibacteriales; BSV26; uncultured bacterium
296	0	1	2	Chlorobi; Ignavibacteria; Ignavibacteriales; BSV26; uncultured bacterium
1949	1	0	0	Chlorobi; Ignavibacteria; Ignavibacteriales; BSV26; uncultured bacterium
540	0	0	1	Chloroflexi; Anaerolineae; Anaerolineales; Anaerolineaceae; Anaerolinea; uncultured Chloroflexi bacterium
1440	4	4	0	Chloroflexi; Anaerolineae; Anaerolineales; Anaerolineaceae; Longilinea; uncultured bacterium
43	37	118	35	Chloroflexi; Anaerolineae; Anaerolineales; Anaerolineaceae; uncultured; uncultured bacterium
764	20	0	1	Chloroflexi; Anaerolineae; Anaerolineales; Anaerolineaceae; uncultured; uncultured bacterium
1276	12	0	7	Chloroflexi; Anaerolineae; Anaerolineales; Anaerolineaceae; uncultured; uncultured bacterium
384	1	10	1	Chloroflexi; Anaerolineae; Anaerolineales; Anaerolineaceae; uncultured; uncultured bacterium
165	5	0	4	Chloroflexi; Anaerolineae; Anaerolineales; Anaerolineaceae; uncultured; uncultured bacterium
565	8	1	0	Chloroflexi; Anaerolineae; Anaerolineales; Anaerolineaceae; uncultured; uncultured bacterium
1303	2	5	2	Chloroflexi; Anaerolineae; Anaerolineales; Anaerolineaceae; uncultured; uncultured bacterium
299	5	3	0	Chloroflexi; Anaerolineae; Anaerolineales; Anaerolineaceae; uncultured; uncultured bacterium
2002	1	3	4	Chloroflexi; Anaerolineae; Anaerolineales; Anaerolineaceae; uncultured; uncultured bacterium
1670	1	5	1	Chloroflexi; Anaerolineae; Anaerolineales; Anaerolineaceae; uncultured; uncultured bacterium
761	0	0	5	Chloroflexi; Anaerolineae; Anaerolineales; Anaerolineaceae; uncultured; uncultured bacterium
1958	0	3	1	Chloroflexi; Anaerolineae; Anaerolineales; Anaerolineaceae; uncultured; uncultured bacterium
404	3	0	0	Chloroflexi; Anaerolineae; Anaerolineales; Anaerolineaceae; uncultured; uncultured bacterium
1455	2	1	0	Chloroflexi; Anaerolineae; Anaerolineales; Anaerolineaceae; uncultured; uncultured bacterium
1562	1	0	2	Chloroflexi; Anaerolineae; Anaerolineales; Anaerolineaceae; uncultured; uncultured bacterium
1875	3	0	0	Chloroflexi; Anaerolineae; Anaerolineales; Anaerolineaceae; uncultured; uncultured bacterium
888	2	0	0	Chloroflexi; Anaerolineae; Anaerolineales; Anaerolineaceae; uncultured; uncultured bacterium
1496	1	0	1	Chloroflexi; Anaerolineae; Anaerolineales; Anaerolineaceae; uncultured; uncultured bacterium
91	0	1	0	Chloroflexi; Anaerolineae; Anaerolineales; Anaerolineaceae; uncultured; uncultured bacterium
107	1	0	0	Chloroflexi; Anaerolineae; Anaerolineales; Anaerolineaceae; uncultured; uncultured bacterium
114	0	1	0	Chloroflexi; Anaerolineae; Anaerolineales; Anaerolineaceae; uncultured; uncultured bacterium
137	0	0	1	Chloroflexi; Anaerolineae; Anaerolineales; Anaerolineaceae; uncultured; uncultured bacterium
268	1	0	0	Chloroflexi; Anaerolineae; Anaerolineales; Anaerolineaceae; uncultured; uncultured bacterium
275	0	0	1	Chloroflexi; Anaerolineae; Anaerolineales; Anaerolineaceae; uncultured; uncultured bacterium
317	1	0	0	Chloroflexi; Anaerolineae; Anaerolineales; Anaerolineaceae; uncultured; uncultured bacterium
531	1	0	0	Chloroflexi; Anaerolineae; Anaerolineales; Anaerolineaceae; uncultured; uncultured bacterium
802	0	1	0	Chloroflexi; Anaerolineae; Anaerolineales; Anaerolineaceae; uncultured; uncultured bacterium
869	0	1	0	Chloroflexi; Anaerolineae; Anaerolineales; Anaerolineaceae; uncultured; uncultured bacterium
998	1	0	0	Chloroflexi; Anaerolineae; Anaerolineales; Anaerolineaceae; uncultured; uncultured bacterium
1237	0	1	0	Chloroflexi; Anaerolineae; Anaerolineales; Anaerolineaceae; uncultured; uncultured bacterium
1279	1	0	0	Chloroflexi; Anaerolineae; Anaerolineales; Anaerolineaceae; uncultured; uncultured bacterium
1291	0	0	1	Chloroflexi; Anaerolineae; Anaerolineales; Anaerolineaceae; uncultured; uncultured bacterium
1342	0	0	1	Chloroflexi; Anaerolineae; Anaerolineales; Anaerolineaceae; uncultured; uncultured bacterium
1395	1	0	0	Chloroflexi; Anaerolineae; Anaerolineales; Anaerolineaceae; uncultured; uncultured bacterium
1595	1	0	0	Chloroflexi; Anaerolineae; Anaerolineales; Anaerolineaceae; uncultured; uncultured bacterium
1673	1	0	0	Chloroflexi; Anaerolineae; Anaerolineales; Anaerolineaceae; uncultured; uncultured bacterium
1684	0	1	0	Chloroflexi; Anaerolineae; Anaerolineales; Anaerolineaceae; uncultured; uncultured bacterium
1895	1	0	0	Chloroflexi; Anaerolineae; Anaerolineales; Anaerolineaceae; uncultured; uncultured bacterium
1321	5	0	0	Chloroflexi; Anaerolineae; Anaerolineales; Anaerolineaceae; uncultured; uncultured Caldilineaceae bacterium
1058	4	0	0	Chloroflexi; Anaerolineae; Anaerolineales; Anaerolineaceae; uncultured; uncultured Caldilineales bacterium
1784	0	1	0	Chloroflexi; Anaerolineae; Anaerolineales; Anaerolineaceae; uncultured; uncultured Caldilineales bacterium
1223	10	1	3	Chloroflexi; Anaerolineae; Anaerolineales; Anaerolineaceae; uncultured; uncultured Chloroflexi bacterium
1072	3	0	7	Chloroflexi; Anaerolineae; Anaerolineales; Anaerolineaceae; uncultured; uncultured Chloroflexi bacterium
1048	0	0	2	Chloroflexi; Anaerolineae; Anaerolineales; Anaerolineaceae; uncultured; uncultured Chloroflexi bacterium
563	0	0	1	Chloroflexi; Anaerolineae; Anaerolineales; Anaerolineaceae; uncultured; uncultured Chloroflexi bacterium
602	1	0	0	Chloroflexi; Anaerolineae; Anaerolineales; Anaerolineaceae; uncultured; uncultured Chloroflexi bacterium
639	0	0	1	Chloroflexi; Anaerolineae; Anaerolineales; Anaerolineaceae; uncultured; uncultured Chloroflexi bacterium
1159	0	0	1	Chloroflexi; Anaerolineae; Anaerolineales; Anaerolineaceae; uncultured; uncultured Chloroflexi bacterium
1663	0	0	1	Chloroflexi; Anaerolineae; Anaerolineales; Anaerolineaceae; uncultured; uncultured sludge bacterium H8
175	4	17	32	Chloroflexi; Anaerolineae; Anaerolineales; Anaerolineaceae; uncultured; uncultured soil bacterium
582	13	1	0	Chloroflexi; Anaerolineae; Anaerolineales; Anaerolineaceae; uncultured; uncultured soil bacterium
138	0	0	2	Chloroflexi; Anaerolineae; Anaerolineales; Anaerolineaceae; uncultured; uncultured soil bacterium
610	1	1	0	Chloroflexi; Anaerolineae; Anaerolineales; Anaerolineaceae; uncultured; uncultured soil bacterium
905	2	0	0	Chloroflexi; Anaerolineae; Anaerolineales; Anaerolineaceae; uncultured; uncultured soil bacterium
1952	0	0	2	Chloroflexi; Ardenticatenia; Ardenticatenales; uncultured bacterium
1348	0	0	1	Chloroflexi; Ardenticatenia; Ardenticatenales; uncultured bacterium
1585	38	1	2	Chloroflexi; Ardenticatenia; uncultured; uncultured bacterium
1357	13	9	0	Chloroflexi; Ardenticatenia; uncultured; uncultured bacterium
205	1	0	3	Chloroflexi; Ardenticatenia; uncultured; uncultured bacterium
1406	0	0	3	Chloroflexi; Ardenticatenia; uncultured; uncultured bacterium
1481	0	0	2	Chloroflexi; Ardenticatenia; uncultured; uncultured bacterium
460	1	0	0	Chloroflexi; Ardenticatenia; uncultured; uncultured bacterium
978	0	1	0	Chloroflexi; Ardenticatenia; uncultured; uncultured bacterium
1659	0	0	4	Chloroflexi; Ardenticatenia; uncultured; uncultured Chloroflexi bacterium
780	0	1	0	Chloroflexi; Ardenticatenia; uncultured; uncultured Chloroflexi bacterium
1201	0	0	1	Chloroflexi; Ardenticatenia; uncultured; uncultured Chloroflexi bacterium
1924	1	6	0	Chloroflexi; Caldilineae; Caldilineales; Caldilineaceae; Litorilinea; uncultured bacterium
517	2	1	0	Chloroflexi; Caldilineae; Caldilineales; Caldilineaceae; Litorilinea; uncultured bacterium
44	0	4	2	Chloroflexi; Caldilineae; Caldilineales; Caldilineaceae; uncultured; uncultured bacterium
1962	11	0	0	Chloroflexi; Chloroflexia; Chloroflexales; Roseiflexaceae; Roseiflexus; uncultured bacterium
915	0	0	10	Chloroflexi; Chloroflexia; Chloroflexales; Roseiflexaceae; Roseiflexus; uncultured bacterium
1121	0	1	2	Chloroflexi; Chloroflexia; Chloroflexales; Roseiflexaceae; Roseiflexus; uncultured bacterium
1293	0	0	3	Chloroflexi; Chloroflexia; Chloroflexales; Roseiflexaceae; Roseiflexus; uncultured bacterium
612	1	0	0	Chloroflexi; Chloroflexia; Chloroflexales; Roseiflexaceae; Roseiflexus; uncultured bacterium
1538	0	0	1	Chloroflexi; Chloroflexia; Chloroflexales; Roseiflexaceae; Roseiflexus; uncultured bacterium
896	0	0	18	Chloroflexi; Chloroflexia; Chloroflexales; Roseiflexaceae; Roseiflexus; uncultured Chloroflexi bacterium
1918	1	0	0	Chloroflexi; Elev-1554; uncultured bacterium
581	4	13	4	Chloroflexi; Gitt-GS-136; uncultured bacterium
614	0	3	12	Chloroflexi; Gitt-GS-136; uncultured bacterium
457	0	1	9	Chloroflexi; Gitt-GS-136; uncultured Caldilinea sp.
425	4	23	1	Chloroflexi; Gitt-GS-136; uncultured Caldilineaceae bacterium
650	8	17	3	Chloroflexi; JG30-KF-CM66; uncultured bacterium
1810	0	0	12	Chloroflexi; JG30-KF-CM66; uncultured bacterium
1483	0	4	0	Chloroflexi; JG30-KF-CM66; uncultured bacterium
1443	0	0	3	Chloroflexi; JG30-KF-CM66; uncultured bacterium
939	2	0	0	Chloroflexi; JG30-KF-CM66; uncultured bacterium
1054	0	0	2	Chloroflexi; JG30-KF-CM66; uncultured bacterium
1082	0	1	1	Chloroflexi; JG30-KF-CM66; uncultured bacterium
1285	0	1	0	Chloroflexi; JG30-KF-CM66; uncultured bacterium
1416	0	0	1	Chloroflexi; JG30-KF-CM66; uncultured Chloroflexi bacterium
1639	35	8	17	Chloroflexi; JG37-AG-4; uncultured bacterium
1783	0	6	0	Chloroflexi; JG37-AG-4; uncultured bacterium
1502	0	0	1	Chloroflexi; JG37-AG-4; uncultured bacterium
126	0	0	1	Chloroflexi; KD4-96; uncultured Anaerolineaceae bacterium
1575	38	45	42	Chloroflexi; KD4-96; uncultured bacterium
624	1	0	0	Chloroflexi; KD4-96; uncultured bacterium
797	1	0	0	Chloroflexi; KD4-96; uncultured bacterium
1645	0	0	1	Chloroflexi; KD4-96; uncultured bacterium
1339	1	0	5	Chloroflexi; KD4-96; uncultured Chloroflexi bacterium
1835	0	0	3	Chloroflexi; KD4-96; uncultured Chloroflexi bacterium
1294	1	1	0	Chloroflexi; KD4-96; uncultured Chloroflexi bacterium
93	0	0	1	Chloroflexi; KD4-96; uncultured Chloroflexi bacterium
1219	0	2	11	Chloroflexi; Ktedonobacteria; C0119; uncultured bacterium
688	0	4	5	Chloroflexi; Ktedonobacteria; C0119; uncultured bacterium
320	0	6	0	Chloroflexi; Ktedonobacteria; C0119; uncultured bacterium
1533	1	1	2	Chloroflexi; Ktedonobacteria; C0119; uncultured bacterium
1893	4	0	0	Chloroflexi; Ktedonobacteria; C0119; uncultured bacterium
7	0	0	1	Chloroflexi; Ktedonobacteria; C0119; uncultured bacterium
562	1	0	0	Chloroflexi; Ktedonobacteria; C0119; uncultured bacterium
1249	0	0	1	Chloroflexi; Ktedonobacteria; C0119; uncultured bacterium
1874	1	0	0	Chloroflexi; Ktedonobacteria; C0119; uncultured bacterium
1580	16	10	5	Chloroflexi; P2-11E; uncultured bacterium
505	7	0	2	Chloroflexi; S085; uncultured bacterium
87	5	3	0	Chloroflexi; S085; uncultured bacterium
1063	0	3	0	Chloroflexi; S085; uncultured bacterium
1486	0	0	1	Chloroflexi; S085; uncultured bacterium
577	2	1	0	Chloroflexi; Thermomicrobia; JG30-KF-CM45; uncultured bacterium
760	1	2	0	Chloroflexi; Thermomicrobia; JG30-KF-CM45; uncultured bacterium
300	2	0	0	Chloroflexi; Thermomicrobia; JG30-KF-CM45; uncultured bacterium
1695	1	0	1	Chloroflexi; Thermomicrobia; JG30-KF-CM45; uncultured bacterium
712	0	1	0	Chloroflexi; Thermomicrobia; JG30-KF-CM45; uncultured bacterium
739	0	0	1	Chloroflexi; Thermomicrobia; JG30-KF-CM45; uncultured bacterium
1484	0	1	0	Chloroflexi; Thermomicrobia; JG30-KF-CM45; uncultured bacterium
1506	1	0	0	Chloroflexi; Thermomicrobia; JG30-KF-CM45; uncultured bacterium
1579	0	1	0	Chloroflexi; Thermomicrobia; JG30-KF-CM45; uncultured bacterium
1821	1	0	0	Chloroflexi; Thermomicrobia; JG30-KF-CM45; uncultured bacterium
1969	1	0	0	Chloroflexi; Thermomicrobia; JG30-KF-CM45; uncultured bacterium
1869	0	4	0	Chloroflexi; Thermomicrobia; JG30-KF-CM45; uncultured Thermomicrobia bacterium
26	13	1	3	Chloroflexi; TK10; uncultured bacterium
1830	17	0	0	Chloroflexi; TK10; uncultured bacterium
1392	1	9	0	Chloroflexi; TK10; uncultured bacterium
1790	7	0	0	Chloroflexi; TK10; uncultured bacterium
631	1	5	0	Chloroflexi; TK10; uncultured bacterium
559	0	2	0	Chloroflexi; TK10; uncultured bacterium
211	0	0	1	Chloroflexi; TK10; uncultured bacterium
1260	1	0	0	Chloroflexi; TK10; uncultured bacterium
1582	0	0	1	Chloroflexi; TK10; uncultured bacterium
1676	0	1	0	Chloroflexi; TK10; uncultured bacterium
763	3	11	1	Chloroflexi; TK10; uncultured Chloroflexi bacterium
1608	12	0	0	Chloroflexi; TK10; uncultured Chloroflexi bacterium
222	0	0	4	Chloroflexi; TK10; uncultured Chloroflexi bacterium
1702	0	3	0	Chloroflexi; TK10; uncultured Chloroflexi bacterium
1968	3	0	0	Chloroflexi; TK10; uncultured Dehalococcoidetes bacterium
996	7	1	0	Chloroflexi; TK10; uncultured soil bacterium
990	2	0	0	Chloroflexi; TK10; uncultured soil bacterium
1259	1	0	17	Chloroflexi; uncultured; uncultured bacterium
393	1	0	0	Chloroflexi; uncultured; uncultured bacterium
2000	0	2	0	Cyanobacteria; Cyanobacteria; SubsectionIII; FamilyI; Leptolyngbya; uncultured cyanobacterium
241	1	0	0	Cyanobacteria; Cyanobacteria; SubsectionIV; FamilyI; Cylindrospermum catenatum CCALA 999
846	1	0	0	Cyanobacteria; Cyanobacteria; SubsectionIV; FamilyI; Nostoc sp. UIC 10022A
40	1	0	0	Cyanobacteria; Cyanobacteria; SubsectionIV; FamilyI; uncultured bacterium
1297	4	1	0	Cyanobacteria; Melainabacteria; Obscuribacterales; uncultured bacterium
1385	0	2	0	Cyanobacteria; Melainabacteria; Obscuribacterales; uncultured bacterium
420	0	1	0	Cyanobacteria; Melainabacteria; Obscuribacterales; uncultured bacterium
1868	0	1	0	Cyanobacteria; Melainabacteria; Obscuribacterales; uncultured bacterium
955	0	0	1	Cyanobacteria; Melainabacteria; Vampirovibrionales; uncultured bacterium
1066	0	0	1	Cyanobacteria; Melainabacteria; Vampirovibrionales; uncultured bacterium
1318	1	0	0	Cyanobacteria; ML635J-21; uncultured bacterium
1881	0	0	1	Cyanobacteria; ML635J-21; uncultured bacterium
995	0	0	1	Deinococcus-Thermus; Deinococci; KD3-62; uncultured bacterium
1384	0	0	1	Elusimicrobia; Elusimicrobia; Lineage IIa; actinobacterium YJF1-30
287	0	3	0	Elusimicrobia; Elusimicrobia; Lineage IIa; uncultured bacterium
1330	1	0	1	Elusimicrobia; Elusimicrobia; Lineage IIa; uncultured bacterium
166	1	0	0	Elusimicrobia; Elusimicrobia; Lineage IIa; uncultured bacterium
530	1	0	0	Elusimicrobia; Elusimicrobia; Lineage IIa; uncultured bacterium
1635	1	0	17	Elusimicrobia; Elusimicrobia; Lineage IIb; uncultured bacterium
1150	0	2	0	Elusimicrobia; Elusimicrobia; Lineage IIb; uncultured bacterium
1296	0	1	0	Elusimicrobia; Elusimicrobia; Lineage IIb; uncultured bacterium
1478	0	1	0	Elusimicrobia; Elusimicrobia; Lineage IIb; uncultured bacterium
1512	1	0	0	Elusimicrobia; Elusimicrobia; Lineage IIb; uncultured bacterium
479	1	0	0	Elusimicrobia; Elusimicrobia; Lineage IIb; uncultured soil bacterium
1132	0	5	0	Elusimicrobia; Elusimicrobia; Lineage IIc; uncultured prokaryote
1664	0	1	0	Elusimicrobia; Elusimicrobia; Lineage IIc; uncultured prokaryote
1236	0	0	19	Elusimicrobia; Elusimicrobia; Lineage IV; uncultured bacterium
1114	1	0	0	Elusimicrobia; Elusimicrobia; Lineage IV; uncultured bacterium
1277	2	0	0	Elusimicrobia; Elusimicrobia; MVP-88; uncultured bacterium
983	0	1	0	Elusimicrobia; Elusimicrobia; MVP-88; uncultured bacterium
1008	0	1	0	Elusimicrobia; Elusimicrobia; MVP-88; uncultured bacterium
146	1	0	0	Fibrobacteres; Fibrobacteria; Fibrobacterales; Fibrobacteraceae; possible genus 04; uncultured bacterium
986	0	0	1	Firmicutes; Bacilli; Bacillales; Alicyclobacillaceae; Tumebacillus; uncultured Alicyclobacillus sp.
717	0	0	2	Firmicutes; Bacilli; Bacillales; Bacillaceae; Bacillus; Bacillus sp. M26
648	0	2	1	Firmicutes; Bacilli; Bacillales; Bacillaceae; Bacillus; uncultured Bacillus sp.
294	13	0	2	Firmicutes; Bacilli; Bacillales; Bacillaceae; Bacillus; uncultured bacterium
218	6	1	6	Firmicutes; Bacilli; Bacillales; Bacillaceae; Bacillus; uncultured bacterium
1833	0	3	0	Firmicutes; Bacilli; Bacillales; Bacillaceae; Bacillus; uncultured bacterium
1446	1	1	0	Firmicutes; Bacilli; Bacillales; Bacillaceae; Bacillus; uncultured bacterium
570	0	1	0	Firmicutes; Bacilli; Bacillales; Bacillaceae; Geobacillus; Geobacillus sp. WCH70
1335	0	1	0	Firmicutes; Bacilli; Bacillales; Bacillaceae; Geobacillus; uncultured bacterium
1668	0	0	24	Firmicutes; Bacilli; Bacillales; Bacillaceae; uncultured; uncultured bacterium
142	0	0	1	Firmicutes; Bacilli; Bacillales; Family XII; Exiguobacterium; uncultured bacterium
1843	0	0	1	Firmicutes; Bacilli; Bacillales; Paenibacillaceae; Paenibacillus; Paenibacillus sepulcri
1892	2	0	0	Firmicutes; Bacilli; Bacillales; Paenibacillaceae; Paenibacillus; Paenibacillus sp. 15
1937	1	0	0	Firmicutes; Bacilli; Bacillales; Paenibacillaceae; Paenibacillus; Paenibacillus sp. A9
858	0	7	0	Firmicutes; Bacilli; Bacillales; Paenibacillaceae; Paenibacillus; Paenibacillus sp. BJC15-D20
508	2	1	9	Firmicutes; Bacilli; Bacillales; Paenibacillaceae; Paenibacillus; Paenibacillus sp. CT-7
1134	9	0	0	Firmicutes; Bacilli; Bacillales; Paenibacillaceae; Paenibacillus; Paenibacillus sp. R-27422
60	0	0	9	Firmicutes; Bacilli; Bacillales; Paenibacillaceae; Paenibacillus; Paenibacillus sp. TRO4
1367	0	0	4	Firmicutes; Bacilli; Bacillales; Paenibacillaceae; Paenibacillus; uncultured bacterium
1029	0	0	1	Firmicutes; Bacilli; Bacillales; Paenibacillaceae; Paenibacillus; uncultured Firmicutes bacterium
1879	0	0	3	Firmicutes; Bacilli; Bacillales; Planococcaceae; Paenisporosarcina; Paenisporosarcina indica
1951	0	2	3	Firmicutes; Bacilli; Bacillales; Planococcaceae; Sporosarcina; Sporosarcina globispora
849	0	1	0	Firmicutes; Bacilli; Bacillales; Planococcaceae; uncultured; uncultured bacterium
1934	0	8	0	Firmicutes; Clostridia; Clostridiales; Clostridiaceae 1; Clostridium sensu stricto 8; uncultured bacterium
1910	0	0	1	Firmicutes; Clostridia; Clostridiales; Defluviitaleaceae; Defluviitalea; uncultured bacterium
1087	0	0	1	Firmicutes; Clostridia; Clostridiales; Defluviitaleaceae; uncultured; uncultured bacterium
1069	0	0	2	Firmicutes; Clostridia; Clostridiales; Family XI; Tepidimicrobium; uncultured bacterium
1468	0	0	1	Firmicutes; Clostridia; Clostridiales; Lachnospiraceae; Cellulosilyticum; uncultured bacterium
1902	0	13	0	Firmicutes; Clostridia; Clostridiales; Lachnospiraceae; uncultured; uncultured bacterium
1221	0	0	17	Firmicutes; Clostridia; Clostridiales; Peptococcaceae; Desulfotomaculum; Desulfotomaculum halophilum
1175	1	0	0	Firmicutes; Clostridia; Clostridiales; Ruminococcaceae; uncultured; uncultured bacterium
1915	0	0	1	Firmicutes; Clostridia; Clostridiales; Ruminococcaceae; uncultured; uncultured bacterium
301	0	0	2	Firmicutes; OPB54; uncultured prokaryote
158	0	0	9	Gemmatimonadetes; Gemmatimonadetes; AT425-EubC11 terrestrial group; uncultured bacterium
400	0	3	0	Gemmatimonadetes; Gemmatimonadetes; AT425-EubC11 terrestrial group; uncultured bacterium
188	0	0	2	Gemmatimonadetes; Gemmatimonadetes; AT425-EubC11 terrestrial group; uncultured bacterium
793	2	0	0	Gemmatimonadetes; Gemmatimonadetes; AT425-EubC11 terrestrial group; uncultured bacterium
689	0	0	1	Gemmatimonadetes; Gemmatimonadetes; AT425-EubC11 terrestrial group; uncultured bacterium
1965	7	1	0	Gemmatimonadetes; Gemmatimonadetes; AT425-EubC11 terrestrial group; uncultured Gemmatimonadetes bacterium
1474	17	2	2	Gemmatimonadetes; Gemmatimonadetes; BD2-11 terrestrial group; uncultured bacterium
1753	5	0	0	Gemmatimonadetes; Gemmatimonadetes; BD2-11 terrestrial group; uncultured bacterium
1759	0	1	4	Gemmatimonadetes; Gemmatimonadetes; BD2-11 terrestrial group; uncultured bacterium
1970	3	0	1	Gemmatimonadetes; Gemmatimonadetes; BD2-11 terrestrial group; uncultured bacterium
32	1	0	0	Gemmatimonadetes; Gemmatimonadetes; BD2-11 terrestrial group; uncultured bacterium
721	1	0	0	Gemmatimonadetes; Gemmatimonadetes; BD2-11 terrestrial group; uncultured bacterium
1974	1	0	0	Gemmatimonadetes; Gemmatimonadetes; BD2-11 terrestrial group; uncultured soil bacterium
1396	1	3	5	Gemmatimonadetes; Gemmatimonadetes; Gemmatimonadales; Gemmatimonadaceae; Gemmatimonas; uncultured bacterium
254	0	8	0	Gemmatimonadetes; Gemmatimonadetes; Gemmatimonadales; Gemmatimonadaceae; Gemmatimonas; uncultured bacterium
1820	8	0	0	Gemmatimonadetes; Gemmatimonadetes; Gemmatimonadales; Gemmatimonadaceae; Gemmatimonas; uncultured bacterium
936	1	0	4	Gemmatimonadetes; Gemmatimonadetes; Gemmatimonadales; Gemmatimonadaceae; Gemmatimonas; uncultured bacterium
1706	1	0	2	Gemmatimonadetes; Gemmatimonadetes; Gemmatimonadales; Gemmatimonadaceae; Gemmatimonas; uncultured bacterium
1409	0	0	1	Gemmatimonadetes; Gemmatimonadetes; Gemmatimonadales; Gemmatimonadaceae; Gemmatimonas; uncultured bacterium
1880	0	0	1	Gemmatimonadetes; Gemmatimonadetes; Gemmatimonadales; Gemmatimonadaceae; Gemmatimonas; uncultured bacterium
306	1	0	0	Gemmatimonadetes; Gemmatimonadetes; Gemmatimonadales; Gemmatimonadaceae; Gemmatimonas; uncultured Gemmatimonadales bacterium
687	0	2	3	Gemmatimonadetes; Gemmatimonadetes; Gemmatimonadales; Gemmatimonadaceae; Gemmatimonas; uncultured Gemmatimonadetes bacterium
781	0	4	0	Gemmatimonadetes; Gemmatimonadetes; Gemmatimonadales; Gemmatimonadaceae; Gemmatimonas; uncultured Gemmatimonadetes bacterium
334	1	0	0	Gemmatimonadetes; Gemmatimonadetes; Gemmatimonadales; Gemmatimonadaceae; Gemmatimonas; uncultured Gemmatimonadetes bacterium
529	1	0	0	Gemmatimonadetes; Gemmatimonadetes; Gemmatimonadales; Gemmatimonadaceae; Gemmatimonas; uncultured soil bacterium
870	0	1	0	Gemmatimonadetes; Gemmatimonadetes; Gemmatimonadales; Gemmatimonadaceae; uncultured; uncultured alpha proteobacterium
1383	42	46	47	Gemmatimonadetes; Gemmatimonadetes; Gemmatimonadales; Gemmatimonadaceae; uncultured; uncultured bacterium
1310	49	33	38	Gemmatimonadetes; Gemmatimonadetes; Gemmatimonadales; Gemmatimonadaceae; uncultured; uncultured bacterium
1224	20	3	11	Gemmatimonadetes; Gemmatimonadetes; Gemmatimonadales; Gemmatimonadaceae; uncultured; uncultured bacterium
67	19	0	3	Gemmatimonadetes; Gemmatimonadetes; Gemmatimonadales; Gemmatimonadaceae; uncultured; uncultured bacterium
1522	2	8	5	Gemmatimonadetes; Gemmatimonadetes; Gemmatimonadales; Gemmatimonadaceae; uncultured; uncultured bacterium
1836	14	1	0	Gemmatimonadetes; Gemmatimonadetes; Gemmatimonadales; Gemmatimonadaceae; uncultured; uncultured bacterium
497	2	1	9	Gemmatimonadetes; Gemmatimonadetes; Gemmatimonadales; Gemmatimonadaceae; uncultured; uncultured bacterium
1309	7	1	0	Gemmatimonadetes; Gemmatimonadetes; Gemmatimonadales; Gemmatimonadaceae; uncultured; uncultured bacterium
1532	0	0	8	Gemmatimonadetes; Gemmatimonadetes; Gemmatimonadales; Gemmatimonadaceae; uncultured; uncultured bacterium
903	5	1	0	Gemmatimonadetes; Gemmatimonadetes; Gemmatimonadales; Gemmatimonadaceae; uncultured; uncultured bacterium
1369	2	0	3	Gemmatimonadetes; Gemmatimonadetes; Gemmatimonadales; Gemmatimonadaceae; uncultured; uncultured bacterium
1525	2	2	0	Gemmatimonadetes; Gemmatimonadetes; Gemmatimonadales; Gemmatimonadaceae; uncultured; uncultured bacterium
1211	1	2	0	Gemmatimonadetes; Gemmatimonadetes; Gemmatimonadales; Gemmatimonadaceae; uncultured; uncultured bacterium
1266	1	0	1	Gemmatimonadetes; Gemmatimonadetes; Gemmatimonadales; Gemmatimonadaceae; uncultured; uncultured bacterium
1349	0	0	2	Gemmatimonadetes; Gemmatimonadetes; Gemmatimonadales; Gemmatimonadaceae; uncultured; uncultured bacterium
1713	1	1	0	Gemmatimonadetes; Gemmatimonadetes; Gemmatimonadales; Gemmatimonadaceae; uncultured; uncultured bacterium
2003	0	0	2	Gemmatimonadetes; Gemmatimonadetes; Gemmatimonadales; Gemmatimonadaceae; uncultured; uncultured bacterium
369	1	0	0	Gemmatimonadetes; Gemmatimonadetes; Gemmatimonadales; Gemmatimonadaceae; uncultured; uncultured bacterium
374	1	0	0	Gemmatimonadetes; Gemmatimonadetes; Gemmatimonadales; Gemmatimonadaceae; uncultured; uncultured bacterium
706	1	0	0	Gemmatimonadetes; Gemmatimonadetes; Gemmatimonadales; Gemmatimonadaceae; uncultured; uncultured bacterium
1509	0	0	1	Gemmatimonadetes; Gemmatimonadetes; Gemmatimonadales; Gemmatimonadaceae; uncultured; uncultured bacterium
1536	0	0	1	Gemmatimonadetes; Gemmatimonadetes; Gemmatimonadales; Gemmatimonadaceae; uncultured; uncultured bacterium
1732	1	0	0	Gemmatimonadetes; Gemmatimonadetes; Gemmatimonadales; Gemmatimonadaceae; uncultured; uncultured bacterium
1953	0	0	1	Gemmatimonadetes; Gemmatimonadetes; Gemmatimonadales; Gemmatimonadaceae; uncultured; uncultured bacterium
927	12	26	38	Gemmatimonadetes; Gemmatimonadetes; Gemmatimonadales; Gemmatimonadaceae; uncultured; uncultured Gemmatimonadales bacterium
1205	0	1	1	Gemmatimonadetes; Gemmatimonadetes; Gemmatimonadales; Gemmatimonadaceae; uncultured; uncultured Gemmatimonadales bacterium
357	2	4	1	Gemmatimonadetes; Gemmatimonadetes; Gemmatimonadales; Gemmatimonadaceae; uncultured; uncultured Gemmatimonadetes bacterium
982	0	0	6	Gemmatimonadetes; Gemmatimonadetes; Gemmatimonadales; Gemmatimonadaceae; uncultured; uncultured Gemmatimonadetes bacterium
1686	0	5	1	Gemmatimonadetes; Gemmatimonadetes; Gemmatimonadales; Gemmatimonadaceae; uncultured; uncultured Gemmatimonadetes bacterium
1916	0	0	6	Gemmatimonadetes; Gemmatimonadetes; Gemmatimonadales; Gemmatimonadaceae; uncultured; uncultured Gemmatimonadetes bacterium
722	0	0	1	Gemmatimonadetes; Gemmatimonadetes; Gemmatimonadales; Gemmatimonadaceae; uncultured; uncultured Gemmatimonadetes bacterium
1546	1	0	0	Gemmatimonadetes; Gemmatimonadetes; Gemmatimonadales; Gemmatimonadaceae; uncultured; uncultured Gemmatimonadetes bacterium
1460	4	4	3	Gemmatimonadetes; Gemmatimonadetes; Gemmatimonadales; Gemmatimonadaceae; uncultured; uncultured Gemmatimonas sp.
1877	1	0	0	Gemmatimonadetes; Gemmatimonadetes; Gemmatimonadales; Gemmatimonadaceae; uncultured; uncultured soil bacterium
17	21	0	15	Gemmatimonadetes; Gemmatimonadetes; S0134 terrestrial group; uncultured bacterium
412	1	0	0	Gemmatimonadetes; Gemmatimonadetes; S0134 terrestrial group; uncultured bacterium
1286	1	17	6	Gemmatimonadetes; Gemmatimonadetes; S0134 terrestrial group; uncultured soil bacterium
1708	0	0	2	GOUTA4; uncultured bacterium
727	14	13	7	JL-ETNP-Z39; uncultured bacterium
81	0	0	1	JL-ETNP-Z39; uncultured bacterium
1523	4	0	0	Lentisphaerae; WCHB1-41; uncultured bacterium
1961	23	35	39	Nitrospirae; Nitrospira; Nitrospirales; 0319-6A21; uncultured bacterium
458	40	10	12	Nitrospirae; Nitrospira; Nitrospirales; 0319-6A21; uncultured bacterium
697	24	5	14	Nitrospirae; Nitrospira; Nitrospirales; 0319-6A21; uncultured bacterium
1851	8	7	3	Nitrospirae; Nitrospira; Nitrospirales; 0319-6A21; uncultured bacterium
1111	14	0	0	Nitrospirae; Nitrospira; Nitrospirales; 0319-6A21; uncultured bacterium
738	5	1	5	Nitrospirae; Nitrospira; Nitrospirales; 0319-6A21; uncultured bacterium
1166	0	2	9	Nitrospirae; Nitrospira; Nitrospirales; 0319-6A21; uncultured bacterium
1450	0	7	2	Nitrospirae; Nitrospira; Nitrospirales; 0319-6A21; uncultured bacterium
1105	1	1	2	Nitrospirae; Nitrospira; Nitrospirales; 0319-6A21; uncultured bacterium
966	0	0	1	Nitrospirae; Nitrospira; Nitrospirales; 0319-6A21; uncultured bacterium
1571	0	0	1	Nitrospirae; Nitrospira; Nitrospirales; 0319-6A21; uncultured bacterium
416	8	0	5	Nitrospirae; Nitrospira; Nitrospirales; 4-29; uncultured bacterium
1397	76	70	41	Nitrospirae; Nitrospira; Nitrospirales; Nitrospiraceae; Nitrospira; uncultured bacterium
57	12	8	3	Nitrospirae; Nitrospira; Nitrospirales; Nitrospiraceae; Nitrospira; uncultured bacterium
1306	8	2	6	Nitrospirae; Nitrospira; Nitrospirales; Nitrospiraceae; Nitrospira; uncultured bacterium
1979	0	2	0	Nitrospirae; Nitrospira; Nitrospirales; Nitrospiraceae; Nitrospira; uncultured bacterium
1554	1	0	0	Nitrospirae; Nitrospira; Nitrospirales; Nitrospiraceae; Nitrospira; uncultured bacterium
322	0	2	0	Nitrospirae; Nitrospira; Nitrospirales; Nitrospiraceae; Nitrospira; uncultured Green Bay ferromanganous micronodule bacterium MNB2
1466	0	0	3	Nitrospirae; Nitrospira; Nitrospirales; Nitrospiraceae; Nitrospira; uncultured Nitrospira sp.
1368	2	0	2	Nitrospirae; Nitrospira; Nitrospirales; Nitrospiraceae; Nitrospira; uncultured Nitrospirae bacterium
774	3	0	0	NPL-UPA2; uncultured bacterium
987	4	0	0	NPL-UPA2; uncultured Verrucomicrobia bacterium
1323	1	0	0	Planctomycetes; BD7-11; uncultured bacterium
65	2	0	1	Planctomycetes; BD7-11; uncultured planctomycete
628	14	16	22	Planctomycetes; OM190; uncultured bacterium
646	0	12	3	Planctomycetes; OM190; uncultured bacterium
1548	2	8	0	Planctomycetes; OM190; uncultured bacterium
699	9	0	0	Planctomycetes; OM190; uncultured bacterium
1841	8	0	0	Planctomycetes; OM190; uncultured bacterium
710	3	1	0	Planctomycetes; OM190; uncultured bacterium
101	0	3	0	Planctomycetes; OM190; uncultured bacterium
392	3	0	0	Planctomycetes; OM190; uncultured bacterium
198	2	0	0	Planctomycetes; OM190; uncultured bacterium
1402	2	0	0	Planctomycetes; OM190; uncultured bacterium
1421	2	0	0	Planctomycetes; OM190; uncultured bacterium
4	0	1	0	Planctomycetes; OM190; uncultured bacterium
595	0	0	1	Planctomycetes; OM190; uncultured bacterium
1235	0	0	1	Planctomycetes; OM190; uncultured bacterium
291	2	1	0	Planctomycetes; OM190; uncultured deep-sea bacterium
1939	1	0	0	Planctomycetes; OM190; uncultured Planctomycetaceae bacterium
976	0	18	7	Planctomycetes; OM190; uncultured Planctomycetales bacterium
1268	0	11	0	Planctomycetes; OM190; uncultured Planctomycetales bacterium
1258	0	11	0	Planctomycetes; OM190; uncultured planctomycete
1720	1	0	0	Planctomycetes; OM190; uncultured planctomycete
518	0	6	0	Planctomycetes; Phycisphaerae; CCM11a; uncultured bacterium
579	4	0	0	Planctomycetes; Phycisphaerae; CCM11a; uncultured bacterium
749	3	0	0	Planctomycetes; Phycisphaerae; CCM11a; uncultured bacterium
665	0	0	1	Planctomycetes; Phycisphaerae; mle1-8; uncultured bacterium
1459	1	10	0	Planctomycetes; Phycisphaerae; Phycisphaerales; Phycisphaeraceae; AKYG587; uncultured bacterium
666	0	6	0	Planctomycetes; Phycisphaerae; Phycisphaerales; Phycisphaeraceae; AKYG587; uncultured bacterium
1778	0	0	5	Planctomycetes; Phycisphaerae; Phycisphaerales; Phycisphaeraceae; AKYG587; uncultured bacterium
1657	3	1	0	Planctomycetes; Phycisphaerae; Phycisphaerales; Phycisphaeraceae; AKYG587; uncultured bacterium
1511	1	0	0	Planctomycetes; Phycisphaerae; Phycisphaerales; Phycisphaeraceae; AKYG587; uncultured bacterium
1542	6	0	0	Planctomycetes; Phycisphaerae; Phycisphaerales; Phycisphaeraceae; AKYG587; uncultured soil bacterium
245	0	0	2	Planctomycetes; Phycisphaerae; Phycisphaerales; Phycisphaeraceae; Phycisphaera; uncultured bacterium
506	2	0	0	Planctomycetes; Phycisphaerae; Phycisphaerales; Phycisphaeraceae; Phycisphaera; uncultured soil bacterium
1861	0	0	9	Planctomycetes; Phycisphaerae; Phycisphaerales; Phycisphaeraceae; SM1A02; uncultured bacterium
746	7	0	0	Planctomycetes; Phycisphaerae; Phycisphaerales; Phycisphaeraceae; SM1A02; uncultured bacterium
1477	0	5	0	Planctomycetes; Phycisphaerae; Phycisphaerales; Phycisphaeraceae; SM1A02; uncultured bacterium
132	0	1	1	Planctomycetes; Phycisphaerae; Phycisphaerales; Phycisphaeraceae; SM1A02; uncultured bacterium
558	0	11	0	Planctomycetes; Phycisphaerae; Phycisphaerales; Phycisphaeraceae; SM1A02; uncultured Planctomycetaceae bacterium
152	0	0	1	Planctomycetes; Phycisphaerae; Phycisphaerales; Phycisphaeraceae; SM1A02; uncultured planctomycete
1890	1	0	0	Planctomycetes; Phycisphaerae; Phycisphaerales; Phycisphaeraceae; SM1A02; uncultured prokaryote
799	4	0	0	Planctomycetes; Phycisphaerae; S-70; uncultured bacterium
801	0	4	0	Planctomycetes; Phycisphaerae; S-70; uncultured bacterium
427	1	0	0	Planctomycetes; Phycisphaerae; S-70; uncultured bacterium
1305	0	1	0	Planctomycetes; Phycisphaerae; WD2101 soil group; planctomycete WY108
394	1	12	0	Planctomycetes; Phycisphaerae; WD2101 soil group; uncultured bacterium
630	2	0	0	Planctomycetes; Phycisphaerae; WD2101 soil group; uncultured bacterium
53	0	0	1	Planctomycetes; Phycisphaerae; WD2101 soil group; uncultured bacterium
418	0	0	1	Planctomycetes; Phycisphaerae; WD2101 soil group; uncultured bacterium
1894	1	0	0	Planctomycetes; Phycisphaerae; WD2101 soil group; uncultured bacterium
779	0	21	1	Planctomycetes; Phycisphaerae; WD2101 soil group; uncultured organism
99	1	0	0	Planctomycetes; Phycisphaerae; WD2101 soil group; uncultured Planctomycetales bacterium
1906	1	0	4	Planctomycetes; Phycisphaerae; WD2101 soil group; uncultured planctomycete
115	1	0	0	Planctomycetes; Phycisphaerae; WD2101 soil group; uncultured planctomycete
45	0	1	0	Planctomycetes; Pla3 lineage; uncultured bacterium
1118	2	1	0	Planctomycetes; Pla3 lineage; uncultured planctomycete
1142	1	0	0	Planctomycetes; Pla3 lineage; uncultured planctomycete
917	0	1	0	Planctomycetes; Pla3 lineage; uncultured soil bacterium PBS-II-37
994	17	28	1	Planctomycetes; Pla4 lineage; uncultured bacterium
1165	0	0	4	Planctomycetes; Pla4 lineage; uncultured bacterium
809	0	1	0	Planctomycetes; Pla4 lineage; uncultured bacterium
826	1	0	0	Planctomycetes; Pla4 lineage; uncultured bacterium
422	0	0	6	Planctomycetes; Pla4 lineage; uncultured planctomycete
213	1	0	0	Planctomycetes; Pla4 lineage; uncultured planctomycete
434	0	0	1	Planctomycetes; Planctomycetacia; Planctomycetales; Planctomycetaceae; Gemmata; uncultured bacterium
463	0	0	1	Planctomycetes; Planctomycetacia; Planctomycetales; Planctomycetaceae; Gemmata; uncultured bacterium
1254	0	1	0	Planctomycetes; Planctomycetacia; Planctomycetales; Planctomycetaceae; Gemmata; uncultured bacterium
1842	0	3	0	Planctomycetes; Planctomycetacia; Planctomycetales; Planctomycetaceae; Pir2 lineage; uncultured planctomycete
957	2	0	12	Planctomycetes; Planctomycetacia; Planctomycetales; Planctomycetaceae; Pir4 lineage; uncultured bacterium
121	0	1	0	Planctomycetes; Planctomycetacia; Planctomycetales; Planctomycetaceae; Pir4 lineage; uncultured Planctomycetaceae bacterium
1615	0	1	0	Planctomycetes; Planctomycetacia; Planctomycetales; Planctomycetaceae; Pir4 lineage; uncultured Planctomycetaceae bacterium
349	1	0	8	Planctomycetes; Planctomycetacia; Planctomycetales; Planctomycetaceae; Pirellula; uncultured bacterium
1044	4	0	0	Planctomycetes; Planctomycetacia; Planctomycetales; Planctomycetaceae; Pirellula; uncultured bacterium
1941	1	2	0	Planctomycetes; Planctomycetacia; Planctomycetales; Planctomycetaceae; Pirellula; uncultured Pirellula sp.
1669	3	8	0	Planctomycetes; Planctomycetacia; Planctomycetales; Planctomycetaceae; Pirellula; uncultured planctomycete
967	10	0	0	Planctomycetes; Planctomycetacia; Planctomycetales; Planctomycetaceae; Pirellula; uncultured planctomycete
1819	1	3	0	Planctomycetes; Planctomycetacia; Planctomycetales; Planctomycetaceae; Planctomyces; uncultured bacterium
379	2	0	0	Planctomycetes; Planctomycetacia; Planctomycetales; Planctomycetaceae; Planctomyces; uncultured bacterium
19	0	0	1	Planctomycetes; Planctomycetacia; Planctomycetales; Planctomycetaceae; Planctomyces; uncultured bacterium
812	0	0	1	Planctomycetes; Planctomycetacia; Planctomycetales; Planctomycetaceae; Planctomyces; uncultured bacterium
1848	1	0	0	Planctomycetes; Planctomycetacia; Planctomycetales; Planctomycetaceae; Planctomyces; uncultured bacterium
1863	0	0	1	Planctomycetes; Planctomycetacia; Planctomycetales; Planctomycetaceae; Planctomyces; uncultured bacterium
979	0	4	0	Planctomycetes; Planctomycetacia; Planctomycetales; Planctomycetaceae; Schlesneria; uncultured bacterium
800	0	0	1	Planctomycetes; Planctomycetacia; Planctomycetales; Planctomycetaceae; Schlesneria; uncultured bacterium
1566	9	0	4	Planctomycetes; Planctomycetacia; Planctomycetales; Planctomycetaceae; uncultured; uncultured bacterium
410	0	0	5	Planctomycetes; Planctomycetacia; Planctomycetales; Planctomycetaceae; uncultured; uncultured bacterium
527	0	5	0	Planctomycetes; Planctomycetacia; Planctomycetales; Planctomycetaceae; uncultured; uncultured bacterium
95	4	0	0	Planctomycetes; Planctomycetacia; Planctomycetales; Planctomycetaceae; uncultured; uncultured bacterium
1071	0	3	0	Planctomycetes; Planctomycetacia; Planctomycetales; Planctomycetaceae; uncultured; uncultured bacterium
1944	2	0	0	Planctomycetes; Planctomycetacia; Planctomycetales; Planctomycetaceae; uncultured; uncultured bacterium
794	0	1	0	Planctomycetes; Planctomycetacia; Planctomycetales; Planctomycetaceae; uncultured; uncultured bacterium
1076	0	1	0	Planctomycetes; Planctomycetacia; Planctomycetales; Planctomycetaceae; uncultured; uncultured bacterium
1084	0	0	1	Planctomycetes; Planctomycetacia; Planctomycetales; Planctomycetaceae; uncultured; uncultured bacterium
1095	0	0	1	Planctomycetes; Planctomycetacia; Planctomycetales; Planctomycetaceae; uncultured; uncultured bacterium
1590	1	0	0	Planctomycetes; Planctomycetacia; Planctomycetales; Planctomycetaceae; uncultured; uncultured bacterium
965	3	0	0	Planctomycetes; Planctomycetacia; Planctomycetales; Planctomycetaceae; uncultured; uncultured planctomycete
1488	0	2	0	Planctomycetes; Planctomycetacia; Planctomycetales; Planctomycetaceae; uncultured; uncultured planctomycete
1329	1	0	0	Planctomycetes; Planctomycetacia; Planctomycetales; Planctomycetaceae; uncultured; uncultured soil bacterium
1864	0	1	0	Planctomycetes; vadinHA49; uncultured bacterium
599	14	0	0	Planctomycetes; vadinHA49; uncultured Planctomycetaceae bacterium
1560	7	0	0	Planctomycetes; vadinHA49; uncultured planctomycete
122	1	1	0	Proteobacteria; Alphaproteobacteria; Caulobacterales; Caulobacteraceae; Brevundimonas; uncultured bacterium
477	1	0	0	Proteobacteria; Alphaproteobacteria; Caulobacterales; Caulobacteraceae; Caulobacter; Caulobacter vibrioides
1806	1	0	0	Proteobacteria; Alphaproteobacteria; Caulobacterales; Caulobacteraceae; Caulobacter; uncultured Caulobacter sp.
147	3	5	2	Proteobacteria; Alphaproteobacteria; Caulobacterales; Caulobacteraceae; Phenylobacterium; uncultured bacterium
134	0	0	1	Proteobacteria; Alphaproteobacteria; Caulobacterales; Caulobacteraceae; Phenylobacterium; uncultured bacterium
1857	0	1	0	Proteobacteria; Alphaproteobacteria; Caulobacterales; Caulobacteraceae; Phenylobacterium; uncultured bacterium
1144	13	0	0	Proteobacteria; Alphaproteobacteria; Caulobacterales; Caulobacteraceae; uncultured; uncultured alpha proteobacterium
344	1	0	0	Proteobacteria; Alphaproteobacteria; Caulobacterales; Hyphomonadaceae; Hirschia; uncultured alpha proteobacterium
1777	1	0	3	Proteobacteria; Alphaproteobacteria; Caulobacterales; Hyphomonadaceae; Woodsholea; uncultured bacterium
1731	0	1	0	Proteobacteria; Alphaproteobacteria; Caulobacterales; Hyphomonadaceae; Woodsholea; uncultured bacterium
439	1	0	0	Proteobacteria; Alphaproteobacteria; DB1-14; uncultured alpha proteobacterium
1023	0	1	0	Proteobacteria; Alphaproteobacteria; DB1-14; uncultured bacterium
1137	1	0	0	Proteobacteria; Alphaproteobacteria; DB1-14; uncultured bacterium
1703	0	1	0	Proteobacteria; Alphaproteobacteria; DB1-14; uncultured bacterium
1994	0	1	5	Proteobacteria; Alphaproteobacteria; Rhizobiales; A0839; uncultured bacterium
1936	0	0	1	Proteobacteria; Alphaproteobacteria; Rhizobiales; Bradyrhizobiaceae; Bradyrhizobium; Bradyrhizobium sp. R-46173
1898	1	0	0	Proteobacteria; Alphaproteobacteria; Rhizobiales; Bradyrhizobiaceae; Bradyrhizobium; uncultured bacterium
1229	0	1	19	Proteobacteria; Alphaproteobacteria; Rhizobiales; Bradyrhizobiaceae; Bradyrhizobium; uncultured Bradyrhizobium sp.
852	0	0	1	Proteobacteria; Alphaproteobacteria; Rhizobiales; Bradyrhizobiaceae; uncultured; uncultured bacterium
1693	3	0	0	Proteobacteria; Alphaproteobacteria; Rhizobiales; DUNssu044; uncultured bacterium
1637	0	0	3	Proteobacteria; Alphaproteobacteria; Rhizobiales; Hyphomicrobiaceae; Devosia; uncultured bacterium
480	0	1	0	Proteobacteria; Alphaproteobacteria; Rhizobiales; Hyphomicrobiaceae; Devosia; uncultured bacterium
1004	1	0	0	Proteobacteria; Alphaproteobacteria; Rhizobiales; Hyphomicrobiaceae; Devosia; uncultured Hyphomicrobiaceae bacterium
498	0	4	0	Proteobacteria; Alphaproteobacteria; Rhizobiales; Hyphomicrobiaceae; Hyphomicrobium; uncultured bacterium
1725	0	0	2	Proteobacteria; Alphaproteobacteria; Rhizobiales; Hyphomicrobiaceae; Hyphomicrobium; uncultured bacterium
874	0	1	0	Proteobacteria; Alphaproteobacteria; Rhizobiales; Hyphomicrobiaceae; Hyphomicrobium; uncultured bacterium
1056	2	17	7	Proteobacteria; Alphaproteobacteria; Rhizobiales; Hyphomicrobiaceae; Pedomicrobium; uncultured bacterium
1001	3	0	4	Proteobacteria; Alphaproteobacteria; Rhizobiales; Hyphomicrobiaceae; Pedomicrobium; uncultured bacterium
395	4	1	0	Proteobacteria; Alphaproteobacteria; Rhizobiales; Hyphomicrobiaceae; Pedomicrobium; uncultured bacterium
788	0	0	2	Proteobacteria; Alphaproteobacteria; Rhizobiales; Hyphomicrobiaceae; Pedomicrobium; uncultured bacterium
1281	0	0	1	Proteobacteria; Alphaproteobacteria; Rhizobiales; Hyphomicrobiaceae; Pedomicrobium; uncultured bacterium
1154	4	15	0	Proteobacteria; Alphaproteobacteria; Rhizobiales; Hyphomicrobiaceae; Rhodoplanes; uncultured bacterium
1837	15	19	9	Proteobacteria; Alphaproteobacteria; Rhizobiales; Hyphomicrobiaceae; Rhodoplanes; uncultured Rhizobiales bacterium
895	0	5	0	Proteobacteria; Alphaproteobacteria; Rhizobiales; Hyphomicrobiaceae; uncultured; uncultured bacterium
1005	4	0	0	Proteobacteria; Alphaproteobacteria; Rhizobiales; Hyphomicrobiaceae; uncultured; uncultured bacterium
244	0	0	1	Proteobacteria; Alphaproteobacteria; Rhizobiales; Hyphomicrobiaceae; uncultured; uncultured bacterium
1817	0	0	1	Proteobacteria; Alphaproteobacteria; Rhizobiales; JG34-KF-361; uncultured bacterium
668	7	16	6	Proteobacteria; Alphaproteobacteria; Rhizobiales; KF-JG30-B3; uncultured alpha proteobacterium
1942	1	0	1	Proteobacteria; Alphaproteobacteria; Rhizobiales; KF-JG30-B3; uncultured Phyllobacteriaceae bacterium
194	0	0	5	Proteobacteria; Alphaproteobacteria; Rhizobiales; Methylobacteriaceae; Microvirga; alpha proteobacterium R-39199
1746	2	0	0	Proteobacteria; Alphaproteobacteria; Rhizobiales; Methylobacteriaceae; Microvirga; Microvirga subterranea
1136	12	2	28	Proteobacteria; Alphaproteobacteria; Rhizobiales; Methylobacteriaceae; Microvirga; uncultured bacterium
172	12	1	1	Proteobacteria; Alphaproteobacteria; Rhizobiales; Methylobacteriaceae; uncultured; uncultured alpha proteobacterium
1888	1	0	6	Proteobacteria; Alphaproteobacteria; Rhizobiales; Methylobacteriaceae; uncultured; uncultured bacterium
488	0	0	1	Proteobacteria; Alphaproteobacteria; Rhizobiales; Methylobacteriaceae; uncultured; uncultured bacterium
655	7	0	3	Proteobacteria; Alphaproteobacteria; Rhizobiales; Phyllobacteriaceae; Aquamicrobium; Phyllobacterium sp. LX10
207	0	3	1	Proteobacteria; Alphaproteobacteria; Rhizobiales; Phyllobacteriaceae; Aquamicrobium; uncultured bacterium
1039	2	0	0	Proteobacteria; Alphaproteobacteria; Rhizobiales; Rhizobiaceae; Ensifer; Ensifer adhaerens
1905	0	0	2	Proteobacteria; Alphaproteobacteria; Rhizobiales; Rhizobiaceae; Rhizobium; Rhizobium sp. PBSSR9
1364	0	0	1	Proteobacteria; Alphaproteobacteria; Rhizobiales; Rhizobiales Incertae Sedis; Bauldia; uncultured bacterium
1818	0	1	0	Proteobacteria; Alphaproteobacteria; Rhizobiales; Rhizobiales Incertae Sedis; Bauldia; uncultured bacterium
778	2	0	0	Proteobacteria; Alphaproteobacteria; Rhizobiales; Rhizobiales Incertae Sedis; Bauldia; uncultured Rhizobiales bacterium
547	0	1	0	Proteobacteria; Alphaproteobacteria; Rhizobiales; Rhizobiales Incertae Sedis; Nordella; uncultured bacterium
0	2	0	0	Proteobacteria; Alphaproteobacteria; Rhizobiales; Rhizobiales Incertae Sedis; Rhizomicrobium; uncultured alpha proteobacterium
1225	1	0	0	Proteobacteria; Alphaproteobacteria; Rhizobiales; Rhizobiales Incertae Sedis; Rhizomicrobium; uncultured bacterium
403	2	0	0	Proteobacteria; Alphaproteobacteria; Rhizobiales; Rhizobiales Incertae Sedis; Rhizomicrobium; uncultured proteobacterium
1808	3	0	0	Proteobacteria; Alphaproteobacteria; Rhizobiales; Rhizobiales Incertae Sedis; Rhizomicrobium; uncultured soil bacterium
281	0	3	2	Proteobacteria; Alphaproteobacteria; Rhizobiales; Rhodobiaceae; Rhodobium; uncultured bacterium
33	1	0	0	Proteobacteria; Alphaproteobacteria; Rhizobiales; Xanthobacteraceae; Labrys; uncultured alpha proteobacterium
289	1	0	0	Proteobacteria; Alphaproteobacteria; Rhizobiales; Xanthobacteraceae; Pseudolabrys; uncultured alpha proteobacterium
606	16	17	7	Proteobacteria; Alphaproteobacteria; Rhizobiales; Xanthobacteraceae; uncultured; uncultured bacterium
1666	6	2	22	Proteobacteria; Alphaproteobacteria; Rhizobiales; Xanthobacteraceae; uncultured; uncultured bacterium
277	3	1	14	Proteobacteria; Alphaproteobacteria; Rhizobiales; Xanthobacteraceae; uncultured; uncultured bacterium
396	4	0	0	Proteobacteria; Alphaproteobacteria; Rhizobiales; Xanthobacteraceae; uncultured; uncultured bacterium
839	0	2	0	Proteobacteria; Alphaproteobacteria; Rhizobiales; Xanthobacteraceae; uncultured; uncultured bacterium
968	2	0	0	Proteobacteria; Alphaproteobacteria; Rhizobiales; Xanthobacteraceae; uncultured; uncultured bacterium
1047	0	0	1	Proteobacteria; Alphaproteobacteria; Rhizobiales; Xanthobacteraceae; uncultured; uncultured bacterium
1307	0	1	0	Proteobacteria; Alphaproteobacteria; Rhizobiales; Xanthobacteraceae; uncultured; uncultured bacterium
1569	2	0	0	Proteobacteria; Alphaproteobacteria; Rhizobiales; Xanthobacteraceae; uncultured; uncultured Rhizobiales bacterium
1135	17	2	1	Proteobacteria; Alphaproteobacteria; Rhodobacterales; Rhodobacteraceae; Amaricoccus; uncultured bacterium
144	0	10	0	Proteobacteria; Alphaproteobacteria; Rhodobacterales; Rhodobacteraceae; Rhodobacter; uncultured bacterium
1449	0	0	3	Proteobacteria; Alphaproteobacteria; Rhodobacterales; Rhodobacteraceae; uncultured; uncultured Amaricoccus sp.
1926	0	0	1	Proteobacteria; Alphaproteobacteria; Rhodospirillales; CCU22; uncultured alpha proteobacterium
1747	1	0	0	Proteobacteria; Alphaproteobacteria; Rhodospirillales; CCU22; uncultured Rhodospirillaceae bacterium
537	0	5	0	Proteobacteria; Alphaproteobacteria; Rhodospirillales; DA111; uncultured alpha proteobacterium
740	0	6	0	Proteobacteria; Alphaproteobacteria; Rhodospirillales; DA111; uncultured bacterium
397	0	1	4	Proteobacteria; Alphaproteobacteria; Rhodospirillales; I-10; uncultured bacterium
1971	1	0	0	Proteobacteria; Alphaproteobacteria; Rhodospirillales; I-10; uncultured bacterium
1938	4	11	5	Proteobacteria; Alphaproteobacteria; Rhodospirillales; MSB-1E8; uncultured alpha proteobacterium
1597	0	2	7	Proteobacteria; Alphaproteobacteria; Rhodospirillales; MSB-1E8; uncultured bacterium
179	0	0	2	Proteobacteria; Alphaproteobacteria; Rhodospirillales; MSB-1E8; uncultured bacterium
335	0	1	0	Proteobacteria; Alphaproteobacteria; Rhodospirillales; MSB-1E8; uncultured bacterium
1556	0	2	0	Proteobacteria; Alphaproteobacteria; Rhodospirillales; Rhodospirillaceae; Defluviicoccus; uncultured bacterium
554	3	4	1	Proteobacteria; Alphaproteobacteria; Rhodospirillales; Rhodospirillaceae; Skermanella; uncultured bacterium
1498	1	0	0	Proteobacteria; Alphaproteobacteria; Rhodospirillales; Rhodospirillaceae; uncultured; uncultured alpha proteobacterium
931	11	7	1	Proteobacteria; Alphaproteobacteria; Rhodospirillales; Rhodospirillaceae; uncultured; uncultured bacterium
1299	3	0	12	Proteobacteria; Alphaproteobacteria; Rhodospirillales; Rhodospirillaceae; uncultured; uncultured bacterium
1451	2	0	2	Proteobacteria; Alphaproteobacteria; Rhodospirillales; Rhodospirillaceae; uncultured; uncultured bacterium
1495	3	0	0	Proteobacteria; Alphaproteobacteria; Rhodospirillales; Rhodospirillaceae; uncultured; uncultured bacterium
571	0	1	0	Proteobacteria; Alphaproteobacteria; Rhodospirillales; Rhodospirillaceae; uncultured; uncultured bacterium
1027	0	1	0	Proteobacteria; Alphaproteobacteria; Rhodospirillales; Rhodospirillaceae; uncultured; uncultured bacterium
1124	1	0	0	Proteobacteria; Alphaproteobacteria; Rhodospirillales; Rhodospirillaceae; uncultured; uncultured bacterium
1760	2	0	0	Proteobacteria; Alphaproteobacteria; Rhodospirillales; Rhodospirillales Incertae Sedis; Candidatus Alysiosphaera; uncultured alpha proteobacterium
815	0	0	3	Proteobacteria; Alphaproteobacteria; Rhodospirillales; Rhodospirillales Incertae Sedis; Candidatus Alysiosphaera; uncultured bacterium
1772	2	0	0	Proteobacteria; Alphaproteobacteria; Rhodospirillales; Rhodospirillales Incertae Sedis; Candidatus Alysiosphaera; uncultured bacterium
1871	2	0	0	Proteobacteria; Alphaproteobacteria; Rhodospirillales; Rhodospirillales Incertae Sedis; Candidatus Alysiosphaera; uncultured bacterium
1518	1	0	0	Proteobacteria; Alphaproteobacteria; Rhodospirillales; Rhodospirillales Incertae Sedis; Candidatus Alysiosphaera; uncultured bacterium
136	0	0	1	Proteobacteria; Alphaproteobacteria; Rhodospirillales; Rhodospirillales Incertae Sedis; Geminicoccus; uncultured alpha proteobacterium
962	1	0	0	Proteobacteria; Alphaproteobacteria; Rhodospirillales; Rhodospirillales Incertae Sedis; Reyranella; bacterium Ellin5032
1375	0	5	1	Proteobacteria; Alphaproteobacteria; Rhodospirillales; Rhodospirillales Incertae Sedis; Reyranella; uncultured bacterium
1786	0	3	2	Proteobacteria; Alphaproteobacteria; Rhodospirillales; Rhodospirillales Incertae Sedis; Reyranella; uncultured bacterium
681	0	1	0	Proteobacteria; Alphaproteobacteria; Rhodospirillales; Rhodospirillales Incertae Sedis; Reyranella; uncultured bacterium
168	1	0	0	Proteobacteria; Alphaproteobacteria; Rickettsiales; RB446; uncultured bacterium
729	1	0	0	Proteobacteria; Alphaproteobacteria; Rickettsiales; SM2D12; uncultured alpha proteobacterium
1552	0	1	0	Proteobacteria; Alphaproteobacteria; Rickettsiales; SM2D12; uncultured alpha proteobacterium
762	0	0	14	Proteobacteria; Alphaproteobacteria; Rickettsiales; SM2D12; uncultured bacterium
1911	0	0	5	Proteobacteria; Alphaproteobacteria; Rickettsiales; SM2D12; uncultured bacterium
58	3	0	0	Proteobacteria; Alphaproteobacteria; Rickettsiales; SM2D12; uncultured bacterium
692	3	0	0	Proteobacteria; Alphaproteobacteria; Rickettsiales; SM2D12; uncultured bacterium
1453	0	3	0	Proteobacteria; Alphaproteobacteria; Rickettsiales; SM2D12; uncultured bacterium
162	1	0	0	Proteobacteria; Alphaproteobacteria; Rickettsiales; SM2D12; uncultured bacterium
1866	1	0	0	Proteobacteria; Alphaproteobacteria; Rickettsiales; SM2D12; uncultured bacterium
1632	0	1	0	Proteobacteria; Alphaproteobacteria; Rickettsiales; TK34; uncultured bacterium
1067	17	40	56	Proteobacteria; Alphaproteobacteria; SAR11 clade; LD12 freshwater group; uncultured bacterium
1649	3	0	0	Proteobacteria; Alphaproteobacteria; Sneathiellales; Sneathiellaceae; uncultured; uncultured bacterium
709	0	2	3	Proteobacteria; Alphaproteobacteria; Sphingomonadales; Ellin6055; uncultured Sphingomonadaceae bacterium
293	17	0	0	Proteobacteria; Alphaproteobacteria; Sphingomonadales; Erythrobacteraceae; Altererythrobacter; uncultured bacterium
1304	0	2	0	Proteobacteria; Alphaproteobacteria; Sphingomonadales; Erythrobacteraceae; Altererythrobacter; uncultured bacterium
1593	0	1	0	Proteobacteria; Alphaproteobacteria; Sphingomonadales; Erythrobacteraceae; Altererythrobacter; uncultured bacterium
901	1	0	0	Proteobacteria; Alphaproteobacteria; Sphingomonadales; Erythrobacteraceae; Erythrobacter; Lutibacterium sp. CNU005
1020	0	0	1	Proteobacteria; Alphaproteobacteria; Sphingomonadales; Erythrobacteraceae; Erythrobacter; uncultured bacterium
683	4	2	0	Proteobacteria; Alphaproteobacteria; Sphingomonadales; JG34-KF-161; Sphingomonadaceae bacterium Gsoil 359
682	5	1	32	Proteobacteria; Alphaproteobacteria; Sphingomonadales; JG34-KF-161; uncultured bacterium
890	0	0	2	Proteobacteria; Alphaproteobacteria; Sphingomonadales; Sphingomonadaceae; Novosphingobium; uncultured soil bacterium
481	0	1	0	Proteobacteria; Alphaproteobacteria; Sphingomonadales; Sphingomonadaceae; Sphingobium; Sphingobium sp. CR2-8
1050	0	0	8	Proteobacteria; Alphaproteobacteria; Sphingomonadales; Sphingomonadaceae; Sphingobium; uncultured bacterium
469	1	0	0	Proteobacteria; Alphaproteobacteria; Sphingomonadales; Sphingomonadaceae; Sphingomonas; uncultured bacterium
1646	0	0	1	Proteobacteria; Alphaproteobacteria; Sphingomonadales; Sphingomonadaceae; Sphingomonas; uncultured bacterium
1578	0	1	0	Proteobacteria; Alphaproteobacteria; Sphingomonadales; Sphingomonadaceae; Sphingomonas; uncultured Kaistobacter sp.
741	0	4	3	Proteobacteria; Alphaproteobacteria; Sphingomonadales; Sphingomonadaceae; Sphingomonas; uncultured Sphingomonas sp.
64	0	0	1	Proteobacteria; Alphaproteobacteria; Sphingomonadales; Sphingomonadaceae; Sphingomonas; uncultured Sphingomonas sp.
195	6	0	1	Proteobacteria; Alphaproteobacteria; Sphingomonadales; Sphingomonadaceae; Sphingopyxis; uncultured bacterium
1059	1	0	0	Proteobacteria; ARKDMS-49; uncultured bacterium
1022	0	1	0	Proteobacteria; Betaproteobacteria; B1-7BS; uncultured beta proteobacterium
629	27	8	26	Proteobacteria; Betaproteobacteria; Burkholderiales; Alcaligenaceae; uncultured; uncultured bacterium
1796	10	6	24	Proteobacteria; Betaproteobacteria; Burkholderiales; Alcaligenaceae; uncultured; uncultured bacterium
1200	2	0	0	Proteobacteria; Betaproteobacteria; Burkholderiales; Alcaligenaceae; uncultured; uncultured bacterium
1180	0	0	4	Proteobacteria; Betaproteobacteria; Burkholderiales; Burkholderiaceae; Burkholderia; uncultured bacterium
1090	0	0	1	Proteobacteria; Betaproteobacteria; Burkholderiales; Burkholderiaceae; Burkholderia; uncultured Burkholderia sp.
1849	1	0	0	Proteobacteria; Betaproteobacteria; Burkholderiales; Burkholderiaceae; Burkholderia; uncultured soil bacterium
246	0	1	0	Proteobacteria; Betaproteobacteria; Burkholderiales; Burkholderiaceae; Limnobacter; uncultured bacterium
588	0	1	0	Proteobacteria; Betaproteobacteria; Burkholderiales; Comamonadaceae; Acidovorax; uncultured Acidovorax sp.
1689	0	0	2	Proteobacteria; Betaproteobacteria; Burkholderiales; Comamonadaceae; Acidovorax; uncultured bacterium
1120	16	7	14	Proteobacteria; Betaproteobacteria; Burkholderiales; Comamonadaceae; Aquabacterium; uncultured bacterium
1101	15	1	1	Proteobacteria; Betaproteobacteria; Burkholderiales; Comamonadaceae; Caenimonas; uncultured bacterium
875	1	8	6	Proteobacteria; Betaproteobacteria; Burkholderiales; Comamonadaceae; Caenimonas; uncultured bacterium
1526	0	1	0	Proteobacteria; Betaproteobacteria; Burkholderiales; Comamonadaceae; Caenimonas; uncultured bacterium
1424	0	1	2	Proteobacteria; Betaproteobacteria; Burkholderiales; Comamonadaceae; Comamonas; uncultured bacterium
943	2	3	0	Proteobacteria; Betaproteobacteria; Burkholderiales; Comamonadaceae; Hydrogenophaga; uncultured bacterium
264	1	0	0	Proteobacteria; Betaproteobacteria; Burkholderiales; Comamonadaceae; Polaromonas; uncultured Comamonadaceae bacterium
1983	3	5	2	Proteobacteria; Betaproteobacteria; Burkholderiales; Comamonadaceae; Ramlibacter; uncultured bacterium
303	1	3	0	Proteobacteria; Betaproteobacteria; Burkholderiales; Comamonadaceae; Ramlibacter; uncultured bacterium
539	0	1	0	Proteobacteria; Betaproteobacteria; Burkholderiales; Comamonadaceae; Ramlibacter; uncultured bacterium
308	0	0	8	Proteobacteria; Betaproteobacteria; Burkholderiales; Comamonadaceae; Tepidimonas; uncultured bacterium
759	65	18	25	Proteobacteria; Betaproteobacteria; Burkholderiales; Comamonadaceae; uncultured; uncultured bacterium
1501	18	14	0	Proteobacteria; Betaproteobacteria; Burkholderiales; Comamonadaceae; uncultured; uncultured bacterium
593	0	3	0	Proteobacteria; Betaproteobacteria; Burkholderiales; Comamonadaceae; uncultured; uncultured bacterium
266	1	0	0	Proteobacteria; Betaproteobacteria; Burkholderiales; Comamonadaceae; uncultured; uncultured bacterium
1204	0	1	0	Proteobacteria; Betaproteobacteria; Burkholderiales; Oxalobacteraceae; Herbaspirillum; unidentified
1230	46	10	103	Proteobacteria; Betaproteobacteria; Burkholderiales; Oxalobacteraceae; Massilia; uncultured bacterium
1000	6	0	20	Proteobacteria; Betaproteobacteria; Burkholderiales; Oxalobacteraceae; Massilia; uncultured bacterium
1729	10	0	13	Proteobacteria; Betaproteobacteria; Burkholderiales; Oxalobacteraceae; Massilia; uncultured bacterium
924	5	10	2	Proteobacteria; Betaproteobacteria; Burkholderiales; Oxalobacteraceae; Massilia; uncultured Massilia sp.
1213	2	0	1	Proteobacteria; Betaproteobacteria; Burkholderiales; Oxalobacteraceae; Massilia; uncultured Telluria sp.
1313	9	4	2	Proteobacteria; Betaproteobacteria; Burkholderiales; Oxalobacteraceae; Noviherbaspirillum; uncultured beta proteobacterium
553	0	2	0	Proteobacteria; Betaproteobacteria; Burkholderiales; Oxalobacteraceae; Noviherbaspirillum; uncultured microorganism
1470	29	1	0	Proteobacteria; Betaproteobacteria; Burkholderiales; Oxalobacteraceae; Paucimonas; uncultured bacterium
1366	6	0	0	Proteobacteria; Betaproteobacteria; Burkholderiales; Oxalobacteraceae; uncultured; uncultured bacterium
532	3	0	0	Proteobacteria; Betaproteobacteria; Burkholderiales; Oxalobacteraceae; Undibacterium; uncultured bacterium
1827	0	0	3	Proteobacteria; Betaproteobacteria; Burkholderiales; Oxalobacteraceae; Undibacterium; uncultured bacterium
751	1	0	20	Proteobacteria; Betaproteobacteria; Burkholderiales; Oxalobacteraceae; Undibacterium; uncultured Herminiimonas sp.
1462	5	3	1	Proteobacteria; Betaproteobacteria; Methylophilales; Methylophilaceae; Methylotenera; uncultured bacterium
362	0	0	1	Proteobacteria; Betaproteobacteria; Methylophilales; Methylophilaceae; Methylotenera; uncultured soil bacterium
879	0	1	0	Proteobacteria; Betaproteobacteria; Methylophilales; Methylophilaceae; uncultured; uncultured beta proteobacterium
1845	1	0	0	Proteobacteria; Betaproteobacteria; Neisseriales; Neisseriaceae; uncultured; uncultured bacterium
352	1	1	1	Proteobacteria; Betaproteobacteria; Nitrosomonadales; Nitrosomonadaceae; Nitrosospira; uncultured bacterium
1094	89	52	19	Proteobacteria; Betaproteobacteria; Nitrosomonadales; Nitrosomonadaceae; uncultured; uncultured bacterium
948	67	21	10	Proteobacteria; Betaproteobacteria; Nitrosomonadales; Nitrosomonadaceae; uncultured; uncultured bacterium
1149	31	13	9	Proteobacteria; Betaproteobacteria; Nitrosomonadales; Nitrosomonadaceae; uncultured; uncultured bacterium
1567	23	0	0	Proteobacteria; Betaproteobacteria; Nitrosomonadales; Nitrosomonadaceae; uncultured; uncultured bacterium
1362	2	3	0	Proteobacteria; Betaproteobacteria; Nitrosomonadales; Nitrosomonadaceae; uncultured; uncultured bacterium
1487	4	1	0	Proteobacteria; Betaproteobacteria; Nitrosomonadales; Nitrosomonadaceae; uncultured; uncultured bacterium
1437	4	0	0	Proteobacteria; Betaproteobacteria; Nitrosomonadales; Nitrosomonadaceae; uncultured; uncultured bacterium
1966	1	0	2	Proteobacteria; Betaproteobacteria; Nitrosomonadales; Nitrosomonadaceae; uncultured; uncultured bacterium
258	1	0	1	Proteobacteria; Betaproteobacteria; Nitrosomonadales; Nitrosomonadaceae; uncultured; uncultured bacterium
359	0	0	2	Proteobacteria; Betaproteobacteria; Nitrosomonadales; Nitrosomonadaceae; uncultured; uncultured bacterium
503	0	0	2	Proteobacteria; Betaproteobacteria; Nitrosomonadales; Nitrosomonadaceae; uncultured; uncultured bacterium
686	0	0	2	Proteobacteria; Betaproteobacteria; Nitrosomonadales; Nitrosomonadaceae; uncultured; uncultured bacterium
906	0	0	2	Proteobacteria; Betaproteobacteria; Nitrosomonadales; Nitrosomonadaceae; uncultured; uncultured bacterium
226	0	0	1	Proteobacteria; Betaproteobacteria; Nitrosomonadales; Nitrosomonadaceae; uncultured; uncultured bacterium
533	0	0	1	Proteobacteria; Betaproteobacteria; Nitrosomonadales; Nitrosomonadaceae; uncultured; uncultured bacterium
535	0	0	1	Proteobacteria; Betaproteobacteria; Nitrosomonadales; Nitrosomonadaceae; uncultured; uncultured bacterium
598	1	0	0	Proteobacteria; Betaproteobacteria; Nitrosomonadales; Nitrosomonadaceae; uncultured; uncultured bacterium
864	0	0	1	Proteobacteria; Betaproteobacteria; Nitrosomonadales; Nitrosomonadaceae; uncultured; uncultured bacterium
77	15	7	1	Proteobacteria; Betaproteobacteria; Nitrosomonadales; Nitrosomonadaceae; uncultured; uncultured beta proteobacterium
1104	3	8	8	Proteobacteria; Betaproteobacteria; Nitrosomonadales; Nitrosomonadaceae; uncultured; uncultured beta proteobacterium
701	2	0	0	Proteobacteria; Betaproteobacteria; Nitrosomonadales; Nitrosomonadaceae; uncultured; uncultured beta proteobacterium
96	0	0	1	Proteobacteria; Betaproteobacteria; Nitrosomonadales; Nitrosomonadaceae; uncultured; uncultured beta proteobacterium
1378	4	4	6	Proteobacteria; Betaproteobacteria; Nitrosomonadales; Nitrosomonadaceae; uncultured; uncultured delta proteobacterium
23	2	0	0	Proteobacteria; Betaproteobacteria; Nitrosomonadales; Nitrosomonadaceae; uncultured; uncultured soil bacterium
1002	0	1	1	Proteobacteria; Betaproteobacteria; Nitrosomonadales; Nitrosomonadaceae; uncultured; uncultured soil bacterium
271	7	16	0	Proteobacteria; Betaproteobacteria; Rhodocyclales; Rhodocyclaceae; Azospira; uncultured bacterium
731	1	5	3	Proteobacteria; Betaproteobacteria; Rhodocyclales; Rhodocyclaceae; Azospira; uncultured bacterium
1503	0	1	0	Proteobacteria; Betaproteobacteria; Rhodocyclales; Rhodocyclaceae; Azospira; uncultured bacterium
977	1	0	0	Proteobacteria; Betaproteobacteria; Rhodocyclales; Rhodocyclaceae; Azospira; uncultured soil bacterium
1400	0	6	0	Proteobacteria; Betaproteobacteria; Rhodocyclales; Rhodocyclaceae; Dechloromonas; uncultured bacterium
88	0	0	2	Proteobacteria; Betaproteobacteria; Rhodocyclales; Rhodocyclaceae; Denitratisoma; uncultured Rhodocyclaceae bacterium
1247	47	9	20	Proteobacteria; Betaproteobacteria; SC-I-84; uncultured bacterium
238	15	19	21	Proteobacteria; Betaproteobacteria; SC-I-84; uncultured bacterium
1445	9	10	1	Proteobacteria; Betaproteobacteria; SC-I-84; uncultured bacterium
1243	0	0	1	Proteobacteria; Betaproteobacteria; SC-I-84; uncultured bacterium
1563	4	1	0	Proteobacteria; Betaproteobacteria; SC-I-84; uncultured beta proteobacterium
1386	10	6	20	Proteobacteria; Betaproteobacteria; SC-I-84; uncultured Rhodocyclaceae bacterium
604	17	7	0	Proteobacteria; Betaproteobacteria; TRA3-20; uncultured bacterium
1147	7	7	5	Proteobacteria; Betaproteobacteria; TRA3-20; uncultured bacterium
1570	0	1	10	Proteobacteria; Betaproteobacteria; TRA3-20; uncultured bacterium
1773	5	1	5	Proteobacteria; Betaproteobacteria; TRA3-20; uncultured bacterium
98	1	6	0	Proteobacteria; Betaproteobacteria; TRA3-20; uncultured bacterium
1527	2	2	0	Proteobacteria; Betaproteobacteria; TRA3-20; uncultured bacterium
206	0	1	1	Proteobacteria; Betaproteobacteria; TRA3-20; uncultured bacterium
1865	31	18	2	Proteobacteria; Betaproteobacteria; TRA3-20; uncultured beta proteobacterium
235	21	12	0	Proteobacteria; Betaproteobacteria; TRA3-20; uncultured beta proteobacterium
679	0	1	0	Proteobacteria; Betaproteobacteria; TRA3-20; uncultured Rhodocyclaceae bacterium
1551	0	0	1	Proteobacteria; Deltaproteobacteria; Bdellovibrionales; Bacteriovoracaceae; Peredibacter; Peredibacter starrii
1885	0	2	4	Proteobacteria; Deltaproteobacteria; Bdellovibrionales; Bacteriovoracaceae; Peredibacter; uncultured delta proteobacterium
1141	0	0	4	Proteobacteria; Deltaproteobacteria; Bdellovibrionales; Bdellovibrionaceae; Bdellovibrio; uncultured bacterium
1131	11	1	0	Proteobacteria; Deltaproteobacteria; Bdellovibrionales; Bdellovibrionaceae; OM27 clade; uncultured bacterium
1045	0	1	2	Proteobacteria; Deltaproteobacteria; Bdellovibrionales; Bdellovibrionaceae; OM27 clade; uncultured bacterium
1003	1	0	0	Proteobacteria; Deltaproteobacteria; Bdellovibrionales; Bdellovibrionaceae; OM27 clade; uncultured bacterium
1521	0	1	0	Proteobacteria; Deltaproteobacteria; Bdellovibrionales; Bdellovibrionaceae; OM27 clade; uncultured bacterium
1710	0	1	0	Proteobacteria; Deltaproteobacteria; Bdellovibrionales; Bdellovibrionaceae; OM27 clade; uncultured bacterium
1891	1	0	0	Proteobacteria; Deltaproteobacteria; Bdellovibrionales; Bdellovibrionaceae; OM27 clade; uncultured bacterium
1675	12	5	6	Proteobacteria; Deltaproteobacteria; Desulfobacterales; Nitrospinaceae; Candidatus Entotheonella; uncultured bacterium
1319	6	0	0	Proteobacteria; Deltaproteobacteria; Desulfobacterales; Nitrospinaceae; Candidatus Entotheonella; uncultured bacterium
290	4	0	0	Proteobacteria; Deltaproteobacteria; Desulfobacterales; Nitrospinaceae; Candidatus Entotheonella; uncultured bacterium
772	0	1	0	Proteobacteria; Deltaproteobacteria; Desulfobacterales; Nitrospinaceae; Candidatus Entotheonella; uncultured bacterium
1194	0	0	1	Proteobacteria; Deltaproteobacteria; Desulfobacterales; Nitrospinaceae; Candidatus Entotheonella; uncultured bacterium
415	0	3	0	Proteobacteria; Deltaproteobacteria; Desulfobacterales; Nitrospinaceae; Candidatus Entotheonella; uncultured delta proteobacterium
1662	1	11	16	Proteobacteria; Deltaproteobacteria; Desulfobacterales; Nitrospinaceae; uncultured; uncultured bacterium
1346	0	9	0	Proteobacteria; Deltaproteobacteria; Desulfobacterales; Nitrospinaceae; uncultured; uncultured bacterium
580	2	0	2	Proteobacteria; Deltaproteobacteria; Desulfobacterales; Nitrospinaceae; uncultured; uncultured bacterium
228	2	0	0	Proteobacteria; Deltaproteobacteria; Desulfobacterales; Nitrospinaceae; uncultured; uncultured bacterium
242	2	0	0	Proteobacteria; Deltaproteobacteria; Desulfobacterales; Nitrospinaceae; uncultured; uncultured bacterium
1758	0	1	0	Proteobacteria; Deltaproteobacteria; Desulfobacterales; Nitrospinaceae; uncultured; uncultured bacterium
1239	0	0	1	Proteobacteria; Deltaproteobacteria; Desulfovibrionales; Desulfovibrionaceae; Desulfovibrio; uncultured bacterium
702	0	15	0	Proteobacteria; Deltaproteobacteria; Desulfurellales; Desulfurellaceae; uncultured; uncultured bacterium
617	0	0	4	Proteobacteria; Deltaproteobacteria; Desulfurellales; Desulfurellaceae; uncultured; uncultured bacterium
544	2	1	0	Proteobacteria; Deltaproteobacteria; Desulfurellales; Desulfurellaceae; uncultured; uncultured bacterium
1860	2	0	0	Proteobacteria; Deltaproteobacteria; Desulfurellales; Desulfurellaceae; uncultured; uncultured bacterium
377	0	0	1	Proteobacteria; Deltaproteobacteria; Desulfurellales; Desulfurellaceae; uncultured; uncultured bacterium
261	1	2	0	Proteobacteria; Deltaproteobacteria; Desulfuromonadales; GR-WP33-58; uncultured delta proteobacterium
372	1	0	0	Proteobacteria; Deltaproteobacteria; GR-WP33-30; bacterium enrichment culture clone B126(2011)
1576	1	7	0	Proteobacteria; Deltaproteobacteria; GR-WP33-30; delta proteobacterium WX81
1475	31	8	43	Proteobacteria; Deltaproteobacteria; GR-WP33-30; uncultured bacterium
217	1	10	1	Proteobacteria; Deltaproteobacteria; GR-WP33-30; uncultured bacterium
1963	9	1	1	Proteobacteria; Deltaproteobacteria; GR-WP33-30; uncultured bacterium
573	1	4	2	Proteobacteria; Deltaproteobacteria; GR-WP33-30; uncultured bacterium
485	1	0	2	Proteobacteria; Deltaproteobacteria; GR-WP33-30; uncultured bacterium
1491	0	3	0	Proteobacteria; Deltaproteobacteria; GR-WP33-30; uncultured bacterium
120	0	1	0	Proteobacteria; Deltaproteobacteria; GR-WP33-30; uncultured bacterium
575	0	0	1	Proteobacteria; Deltaproteobacteria; GR-WP33-30; uncultured bacterium
845	1	0	0	Proteobacteria; Deltaproteobacteria; GR-WP33-30; uncultured bacterium
1584	0	0	1	Proteobacteria; Deltaproteobacteria; GR-WP33-30; uncultured bacterium
2001	1	0	0	Proteobacteria; Deltaproteobacteria; GR-WP33-30; uncultured bacterium
893	12	2	1	Proteobacteria; Deltaproteobacteria; GR-WP33-30; uncultured delta proteobacterium
680	1	3	0	Proteobacteria; Deltaproteobacteria; GR-WP33-30; uncultured delta proteobacterium
1182	1	1	0	Proteobacteria; Deltaproteobacteria; GR-WP33-30; uncultured delta proteobacterium
564	1	0	0	Proteobacteria; Deltaproteobacteria; GR-WP33-30; uncultured delta proteobacterium
1387	0	1	0	Proteobacteria; Deltaproteobacteria; GR-WP33-30; uncultured delta proteobacterium
1650	0	0	1	Proteobacteria; Deltaproteobacteria; GR-WP33-30; uncultured delta proteobacterium
1678	0	1	0	Proteobacteria; Deltaproteobacteria; GR-WP33-30; uncultured delta proteobacterium
1904	0	1	0	Proteobacteria; Deltaproteobacteria; GR-WP33-30; uncultured delta proteobacterium
613	0	5	1	Proteobacteria; Deltaproteobacteria; GR-WP33-30; uncultured proteobacterium
674	0	1	0	Proteobacteria; Deltaproteobacteria; GR-WP33-30; uncultured proteobacterium
667	1	1	0	Proteobacteria; Deltaproteobacteria; Myxococcales; 0319-6G20; Geobacter sp. enrichment culture clone VanCtr1
1549	0	4	0	Proteobacteria; Deltaproteobacteria; Myxococcales; 0319-6G20; uncultured bacterium
42	0	1	0	Proteobacteria; Deltaproteobacteria; Myxococcales; 0319-6G20; uncultured bacterium
1415	0	1	0	Proteobacteria; Deltaproteobacteria; Myxococcales; 0319-6G20; uncultured bacterium
1707	0	0	1	Proteobacteria; Deltaproteobacteria; Myxococcales; 0319-6G20; uncultured bacterium
1794	1	0	0	Proteobacteria; Deltaproteobacteria; Myxococcales; 0319-6G20; uncultured bacterium
1943	1	0	0	Proteobacteria; Deltaproteobacteria; Myxococcales; 0319-6G20; uncultured bacterium
1197	0	0	2	Proteobacteria; Deltaproteobacteria; Myxococcales; 0319-6G20; uncultured delta proteobacterium
1418	0	0	1	Proteobacteria; Deltaproteobacteria; Myxococcales; Cystobacteraceae; Cystobacter sp. BD54
1534	18	0	0	Proteobacteria; Deltaproteobacteria; Myxococcales; FFCH16767; uncultured bacterium
690	0	0	1	Proteobacteria; Deltaproteobacteria; Myxococcales; FFCH16767; uncultured bacterium
405	2	0	0	Proteobacteria; Deltaproteobacteria; Myxococcales; Haliangiaceae; Haliangium; delta proteobacterium LWH25
1215	24	0	0	Proteobacteria; Deltaproteobacteria; Myxococcales; Haliangiaceae; Haliangium; uncultured bacterium
1109	0	16	0	Proteobacteria; Deltaproteobacteria; Myxococcales; Haliangiaceae; Haliangium; uncultured bacterium
307	11	0	1	Proteobacteria; Deltaproteobacteria; Myxococcales; Haliangiaceae; Haliangium; uncultured bacterium
1677	11	0	0	Proteobacteria; Deltaproteobacteria; Myxococcales; Haliangiaceae; Haliangium; uncultured bacterium
885	5	0	0	Proteobacteria; Deltaproteobacteria; Myxococcales; Haliangiaceae; Haliangium; uncultured bacterium
1288	5	0	0	Proteobacteria; Deltaproteobacteria; Myxococcales; Haliangiaceae; Haliangium; uncultured bacterium
105	4	0	0	Proteobacteria; Deltaproteobacteria; Myxococcales; Haliangiaceae; Haliangium; uncultured bacterium
745	2	1	1	Proteobacteria; Deltaproteobacteria; Myxococcales; Haliangiaceae; Haliangium; uncultured bacterium
1889	4	0	0	Proteobacteria; Deltaproteobacteria; Myxococcales; Haliangiaceae; Haliangium; uncultured bacterium
34	3	0	0	Proteobacteria; Deltaproteobacteria; Myxococcales; Haliangiaceae; Haliangium; uncultured bacterium
1696	3	0	0	Proteobacteria; Deltaproteobacteria; Myxococcales; Haliangiaceae; Haliangium; uncultured bacterium
236	2	0	0	Proteobacteria; Deltaproteobacteria; Myxococcales; Haliangiaceae; Haliangium; uncultured bacterium
1705	0	2	0	Proteobacteria; Deltaproteobacteria; Myxococcales; Haliangiaceae; Haliangium; uncultured bacterium
1876	2	0	0	Proteobacteria; Deltaproteobacteria; Myxococcales; Haliangiaceae; Haliangium; uncultured bacterium
130	0	0	1	Proteobacteria; Deltaproteobacteria; Myxococcales; Haliangiaceae; Haliangium; uncultured bacterium
368	1	0	0	Proteobacteria; Deltaproteobacteria; Myxococcales; Haliangiaceae; Haliangium; uncultured bacterium
398	0	1	0	Proteobacteria; Deltaproteobacteria; Myxococcales; Haliangiaceae; Haliangium; uncultured bacterium
440	0	0	1	Proteobacteria; Deltaproteobacteria; Myxococcales; Haliangiaceae; Haliangium; uncultured bacterium
441	0	0	1	Proteobacteria; Deltaproteobacteria; Myxococcales; Haliangiaceae; Haliangium; uncultured bacterium
791	0	0	1	Proteobacteria; Deltaproteobacteria; Myxococcales; Haliangiaceae; Haliangium; uncultured bacterium
1031	0	0	1	Proteobacteria; Deltaproteobacteria; Myxococcales; Haliangiaceae; Haliangium; uncultured bacterium
1541	0	0	1	Proteobacteria; Deltaproteobacteria; Myxococcales; Haliangiaceae; Haliangium; uncultured bacterium
1802	0	1	0	Proteobacteria; Deltaproteobacteria; Myxococcales; Haliangiaceae; Haliangium; uncultured bacterium
1993	1	0	1	Proteobacteria; Deltaproteobacteria; Myxococcales; Haliangiaceae; Haliangium; uncultured delta proteobacterium
1761	0	1	0	Proteobacteria; Deltaproteobacteria; Myxococcales; Haliangiaceae; Haliangium; uncultured delta proteobacterium
640	0	0	1	Proteobacteria; Deltaproteobacteria; Myxococcales; Haliangiaceae; Haliangium; uncultured Kofleriaceae bacterium
787	0	4	16	Proteobacteria; Deltaproteobacteria; Myxococcales; Haliangiaceae; Haliangium; uncultured Myxococcales bacterium
1697	10	0	0	Proteobacteria; Deltaproteobacteria; Myxococcales; mle1-27; uncultured bacterium
256	0	0	3	Proteobacteria; Deltaproteobacteria; Myxococcales; mle1-27; uncultured bacterium
1203	0	0	1	Proteobacteria; Deltaproteobacteria; Myxococcales; mle1-27; uncultured bacterium
1469	0	0	1	Proteobacteria; Deltaproteobacteria; Myxococcales; mle1-27; uncultured bacterium
1782	0	1	0	Proteobacteria; Deltaproteobacteria; Myxococcales; mle1-27; uncultured Myxococcales bacterium
1679	2	0	0	Proteobacteria; Deltaproteobacteria; Myxococcales; MSB-4B10; uncultured bacterium
243	1	0	0	Proteobacteria; Deltaproteobacteria; Myxococcales; Myxococcaceae; Myxococcus; Myxococcus sp. 152-2
1447	1	2	0	Proteobacteria; Deltaproteobacteria; Myxococcales; Nannocystaceae; uncultured; uncultured bacterium
354	1	3	0	Proteobacteria; Deltaproteobacteria; Myxococcales; Phaselicystidaceae; Phaselicystis; uncultured bacterium
654	1	0	0	Proteobacteria; Deltaproteobacteria; Myxococcales; Phaselicystidaceae; Phaselicystis; uncultured bacterium
1482	0	0	1	Proteobacteria; Deltaproteobacteria; Myxococcales; Phaselicystidaceae; Phaselicystis; uncultured bacterium
997	0	0	29	Proteobacteria; Deltaproteobacteria; Myxococcales; Polyangiaceae; Byssovorax; Aetherobacter sp. SBSr008
509	0	7	11	Proteobacteria; Deltaproteobacteria; Myxococcales; Polyangiaceae; Sorangium; uncultured bacterium
1060	0	2	1	Proteobacteria; Deltaproteobacteria; Myxococcales; Polyangiaceae; Sorangium; uncultured bacterium
189	1	0	0	Proteobacteria; Deltaproteobacteria; Myxococcales; Polyangiaceae; Sorangium; uncultured bacterium
603	0	1	0	Proteobacteria; Deltaproteobacteria; Myxococcales; Polyangiaceae; Sorangium; uncultured bacterium
1275	1	0	0	Proteobacteria; Deltaproteobacteria; Myxococcales; Polyangiaceae; Sorangium; uncultured bacterium
1380	4	0	0	Proteobacteria; Deltaproteobacteria; Myxococcales; Sandaracinaceae; uncultured bacterium
569	0	1	0	Proteobacteria; Deltaproteobacteria; Myxococcales; Sandaracinaceae; uncultured bacterium
632	0	1	0	Proteobacteria; Deltaproteobacteria; Myxococcales; Sandaracinaceae; uncultured bacterium
854	1	0	0	Proteobacteria; Deltaproteobacteria; Myxococcales; Sandaracinaceae; uncultured bacterium
1158	0	0	1	Proteobacteria; Deltaproteobacteria; Myxococcales; Sandaracinaceae; uncultured bacterium
1245	1	0	0	Proteobacteria; Deltaproteobacteria; Myxococcales; Sandaracinaceae; uncultured bacterium
1980	0	0	1	Proteobacteria; Deltaproteobacteria; Myxococcales; Sandaracinaceae; uncultured bacterium
1269	2	0	0	Proteobacteria; Deltaproteobacteria; Myxococcales; Sandaracinaceae; uncultured delta proteobacterium
360	0	1	0	Proteobacteria; Deltaproteobacteria; Myxococcales; Sandaracinaceae; uncultured delta proteobacterium
1373	0	0	1	Proteobacteria; Deltaproteobacteria; Myxococcales; Sandaracinaceae; uncultured delta proteobacterium
1658	0	0	10	Proteobacteria; Deltaproteobacteria; Myxococcales; uncultured; uncultured bacterium
181	7	0	0	Proteobacteria; Deltaproteobacteria; Myxococcales; uncultured; uncultured bacterium
1559	0	2	3	Proteobacteria; Deltaproteobacteria; Myxococcales; uncultured; uncultured bacterium
1644	4	0	0	Proteobacteria; Deltaproteobacteria; Myxococcales; uncultured; uncultured bacterium
1089	1	0	2	Proteobacteria; Deltaproteobacteria; Myxococcales; uncultured; uncultured bacterium
1238	0	1	2	Proteobacteria; Deltaproteobacteria; Myxococcales; uncultured; uncultured bacterium
1370	1	2	0	Proteobacteria; Deltaproteobacteria; Myxococcales; uncultured; uncultured bacterium
445	1	1	0	Proteobacteria; Deltaproteobacteria; Myxococcales; uncultured; uncultured bacterium
1162	0	0	1	Proteobacteria; Deltaproteobacteria; Myxococcales; uncultured; uncultured bacterium
1262	0	1	0	Proteobacteria; Deltaproteobacteria; Myxococcales; uncultured; uncultured bacterium
1564	0	0	1	Proteobacteria; Deltaproteobacteria; Myxococcales; uncultured; uncultured bacterium
1656	1	0	0	Proteobacteria; Deltaproteobacteria; Myxococcales; uncultured; uncultured bacterium
1990	1	0	0	Proteobacteria; Deltaproteobacteria; Myxococcales; uncultured; uncultured bacterium
733	1	0	0	Proteobacteria; Deltaproteobacteria; Myxococcales; uncultured; uncultured delta proteobacterium
1324	4	0	0	Proteobacteria; Deltaproteobacteria; Myxococcales; uncultured; uncultured proteobacterium
428	11	3	0	Proteobacteria; Deltaproteobacteria; Sh765B-TzT-29; uncultured bacterium
1226	0	0	10	Proteobacteria; Deltaproteobacteria; Sh765B-TzT-29; uncultured bacterium
1825	6	1	0	Proteobacteria; Deltaproteobacteria; Sh765B-TzT-29; uncultured bacterium
1828	3	0	0	Proteobacteria; Deltaproteobacteria; Sh765B-TzT-29; uncultured bacterium
1113	1	1	0	Proteobacteria; Deltaproteobacteria; Sh765B-TzT-29; uncultured bacterium
1687	0	1	1	Proteobacteria; Deltaproteobacteria; Sh765B-TzT-29; uncultured bacterium
431	0	0	1	Proteobacteria; Deltaproteobacteria; Sh765B-TzT-29; uncultured bacterium
734	1	0	0	Proteobacteria; Deltaproteobacteria; Sh765B-TzT-29; uncultured bacterium
1196	1	0	0	Proteobacteria; Deltaproteobacteria; Sh765B-TzT-29; uncultured bacterium
1355	0	1	0	Proteobacteria; Deltaproteobacteria; Sh765B-TzT-29; uncultured bacterium
1887	8	0	0	Proteobacteria; Deltaproteobacteria; Sh765B-TzT-29; uncultured delta proteobacterium
1152	0	3	0	Proteobacteria; Deltaproteobacteria; Sh765B-TzT-29; uncultured delta proteobacterium
1852	2	2	0	Proteobacteria; Deltaproteobacteria; Sh765B-TzT-29; uncultured proteobacterium
1423	3	1	0	Proteobacteria; Deltaproteobacteria; Syntrophobacterales; Syntrophaceae; uncultured; uncultured bacterium
1748	1	0	0	Proteobacteria; Deltaproteobacteria; Syntrophobacterales; Syntrophobacteraceae; Desulfacinum; Desulfacinum subterraneum
1126	1	0	0	Proteobacteria; Elev-16S-509; uncultured bacterium
1117	2	0	1	Proteobacteria; Gammaproteobacteria; Alteromonadales; Alteromonadaceae; Haliea; uncultured bacterium
1282	0	0	1	Proteobacteria; Gammaproteobacteria; B38; uncultured bacterium
208	0	0	1	Proteobacteria; Gammaproteobacteria; Chromatiales; Chromatiaceae; Nitrosococcus; uncultured bacterium
556	0	0	5	Proteobacteria; Gammaproteobacteria; EC3; uncultured gamma proteobacterium
84	0	0	1	Proteobacteria; Gammaproteobacteria; Enterobacteriales; Enterobacteriaceae; Rahnella; uncultured Rahnella sp.
524	0	0	5	Proteobacteria; Gammaproteobacteria; KI89A clade; uncultured bacterium
490	0	0	2	Proteobacteria; Gammaproteobacteria; Legionellales; Coxiellaceae; Aquicella; uncultured Aquicella sp.
641	1	0	1	Proteobacteria; Gammaproteobacteria; Legionellales; Coxiellaceae; Aquicella; uncultured bacterium
1793	2	0	0	Proteobacteria; Gammaproteobacteria; Legionellales; Coxiellaceae; Aquicella; uncultured bacterium
76	1	0	0	Proteobacteria; Gammaproteobacteria; Legionellales; Coxiellaceae; Aquicella; uncultured bacterium
192	0	1	0	Proteobacteria; Gammaproteobacteria; Legionellales; Coxiellaceae; Aquicella; uncultured bacterium
201	0	1	0	Proteobacteria; Gammaproteobacteria; Legionellales; Coxiellaceae; Aquicella; uncultured bacterium
462	0	0	1	Proteobacteria; Gammaproteobacteria; Legionellales; Coxiellaceae; Aquicella; uncultured bacterium
691	0	0	1	Proteobacteria; Gammaproteobacteria; Legionellales; Coxiellaceae; Aquicella; uncultured bacterium
1244	1	0	0	Proteobacteria; Gammaproteobacteria; Legionellales; Coxiellaceae; Aquicella; uncultured bacterium
1674	0	1	0	Proteobacteria; Gammaproteobacteria; Legionellales; Coxiellaceae; Aquicella; uncultured bacterium
790	0	0	14	Proteobacteria; Gammaproteobacteria; Legionellales; Coxiellaceae; Aquicella; uncultured gamma proteobacterium
408	4	0	0	Proteobacteria; Gammaproteobacteria; Legionellales; Coxiellaceae; Aquicella; uncultured gamma proteobacterium
204	0	0	1	Proteobacteria; Gammaproteobacteria; Legionellales; Coxiellaceae; Aquicella; uncultured proteobacterium
1143	0	0	1	Proteobacteria; Gammaproteobacteria; Legionellales; Coxiellaceae; Aquicella; uncultured proteobacterium
1528	0	0	1	Proteobacteria; Gammaproteobacteria; Legionellales; Coxiellaceae; Aquicella; uncultured soil bacterium
209	0	0	1	Proteobacteria; Gammaproteobacteria; Legionellales; Coxiellaceae; Coxiella; uncultured gamma proteobacterium
310	0	0	1	Proteobacteria; Gammaproteobacteria; Legionellales; Coxiellaceae; uncultured; uncultured bacterium
844	0	7	0	Proteobacteria; Gammaproteobacteria; Legionellales; Coxiellaceae; uncultured; uncultured Coxiellaceae bacterium
1140	5	0	0	Proteobacteria; Gammaproteobacteria; Legionellales; Legionellaceae; Legionella; Legionella sp. 19728
758	16	0	0	Proteobacteria; Gammaproteobacteria; Legionellales; Legionellaceae; Legionella; Legionella sp. 7322
118	4	0	0	Proteobacteria; Gammaproteobacteria; Legionellales; Legionellaceae; Legionella; uncultured bacterium
1699	0	0	1	Proteobacteria; Gammaproteobacteria; Legionellales; Legionellaceae; Legionella; uncultured bacterium
1187	7	0	0	Proteobacteria; Gammaproteobacteria; NKB5; uncultured bacterium
543	0	0	2	Proteobacteria; Gammaproteobacteria; NKB5; uncultured bacterium
1026	2	0	0	Proteobacteria; Gammaproteobacteria; NKB5; uncultured bacterium
1711	0	0	2	Proteobacteria; Gammaproteobacteria; NKB5; uncultured bacterium
247	0	1	0	Proteobacteria; Gammaproteobacteria; NKB5; uncultured bacterium
1586	1	0	0	Proteobacteria; Gammaproteobacteria; NKB5; uncultured bacterium
339	0	0	5	Proteobacteria; Gammaproteobacteria; NKB5; uncultured Methylococcaceae bacterium
399	0	1	0	Proteobacteria; Gammaproteobacteria; Oceanospirillales; MBAE14; uncultured Oceanospirillales bacterium
1075	0	1	3	Proteobacteria; Gammaproteobacteria; Oceanospirillales; Oceanospirillaceae; Pseudospirillum; uncultured bacterium
1986	3	1	0	Proteobacteria; Gammaproteobacteria; Order Incertae Sedis; Family Incertae Sedis; Marinicella; uncultured sediment bacterium
693	15	1	0	Proteobacteria; Gammaproteobacteria; Pseudomonadales; Pseudomonadaceae; Cellvibrio; Cellvibrio sp. KY-YJ-1
1764	1	0	0	Proteobacteria; Gammaproteobacteria; Pseudomonadales; Pseudomonadaceae; Pseudomonas; Pseudomonas sp. IBUN N2103
1480	0	0	6	Proteobacteria; Gammaproteobacteria; Xanthomonadales; JTB255 marine benthic group; uncultured bacterium
634	0	0	1	Proteobacteria; Gammaproteobacteria; Xanthomonadales; JTB255 marine benthic group; uncultured bacterium
1080	4	11	19	Proteobacteria; Gammaproteobacteria; Xanthomonadales; Solimonadaceae; uncultured; uncultured bacterium
501	0	0	2	Proteobacteria; Gammaproteobacteria; Xanthomonadales; Solimonadaceae; uncultured; uncultured bacterium
1643	52	43	85	Proteobacteria; Gammaproteobacteria; Xanthomonadales; uncultured; uncultured bacterium
1360	23	30	59	Proteobacteria; Gammaproteobacteria; Xanthomonadales; uncultured; uncultured bacterium
262	23	40	36	Proteobacteria; Gammaproteobacteria; Xanthomonadales; uncultured; uncultured bacterium
516	8	13	20	Proteobacteria; Gammaproteobacteria; Xanthomonadales; uncultured; uncultured bacterium
123	21	2	2	Proteobacteria; Gammaproteobacteria; Xanthomonadales; uncultured; uncultured bacterium
1148	0	1	10	Proteobacteria; Gammaproteobacteria; Xanthomonadales; uncultured; uncultured bacterium
155	1	3	3	Proteobacteria; Gammaproteobacteria; Xanthomonadales; uncultured; uncultured bacterium
803	3	0	3	Proteobacteria; Gammaproteobacteria; Xanthomonadales; uncultured; uncultured bacterium
1682	0	2	4	Proteobacteria; Gammaproteobacteria; Xanthomonadales; uncultured; uncultured bacterium
956	0	4	1	Proteobacteria; Gammaproteobacteria; Xanthomonadales; uncultured; uncultured bacterium
877	0	4	0	Proteobacteria; Gammaproteobacteria; Xanthomonadales; uncultured; uncultured bacterium
1055	0	1	3	Proteobacteria; Gammaproteobacteria; Xanthomonadales; uncultured; uncultured bacterium
1553	0	0	3	Proteobacteria; Gammaproteobacteria; Xanthomonadales; uncultured; uncultured bacterium
212	1	0	1	Proteobacteria; Gammaproteobacteria; Xanthomonadales; uncultured; uncultured bacterium
304	0	0	1	Proteobacteria; Gammaproteobacteria; Xanthomonadales; uncultured; uncultured bacterium
819	0	0	1	Proteobacteria; Gammaproteobacteria; Xanthomonadales; uncultured; uncultured bacterium
942	0	0	1	Proteobacteria; Gammaproteobacteria; Xanthomonadales; uncultured; uncultured bacterium
1248	0	0	1	Proteobacteria; Gammaproteobacteria; Xanthomonadales; uncultured; uncultured bacterium
1908	0	0	1	Proteobacteria; Gammaproteobacteria; Xanthomonadales; uncultured; uncultured bacterium
10	0	0	2	Proteobacteria; Gammaproteobacteria; Xanthomonadales; uncultured; uncultured gamma proteobacterium
1024	1	0	0	Proteobacteria; Gammaproteobacteria; Xanthomonadales; uncultured; uncultured proteobacterium
1504	4	6	7	Proteobacteria; Gammaproteobacteria; Xanthomonadales; Xanthomonadaceae; Arenimonas; uncultured bacterium
881	0	1	1	Proteobacteria; Gammaproteobacteria; Xanthomonadales; Xanthomonadaceae; Arenimonas; uncultured bacterium
402	1	0	0	Proteobacteria; Gammaproteobacteria; Xanthomonadales; Xanthomonadaceae; Arenimonas; uncultured bacterium
714	1	0	0	Proteobacteria; Gammaproteobacteria; Xanthomonadales; Xanthomonadaceae; Arenimonas; uncultured bacterium
1393	1	0	0	Proteobacteria; Gammaproteobacteria; Xanthomonadales; Xanthomonadaceae; Arenimonas; uncultured bacterium
807	5	1	1	Proteobacteria; Gammaproteobacteria; Xanthomonadales; Xanthomonadaceae; Arenimonas; uncultured soil bacterium
1188	14	24	7	Proteobacteria; Gammaproteobacteria; Xanthomonadales; Xanthomonadaceae; Arenimonas; uncultured Xanthomonadaceae bacterium
494	0	0	4	Proteobacteria; Gammaproteobacteria; Xanthomonadales; Xanthomonadaceae; Luteimonas; Luteimonas sp. EM0590
1613	5	19	7	Proteobacteria; Gammaproteobacteria; Xanthomonadales; Xanthomonadaceae; Lysobacter; Lysobacter korlensis
1274	0	0	1	Proteobacteria; Gammaproteobacteria; Xanthomonadales; Xanthomonadaceae; Lysobacter; Lysobacter korlensis
865	0	0	6	Proteobacteria; Gammaproteobacteria; Xanthomonadales; Xanthomonadaceae; Lysobacter; uncultured bacterium
560	0	1	1	Proteobacteria; Gammaproteobacteria; Xanthomonadales; Xanthomonadaceae; Lysobacter; uncultured Lysobacter sp.
1992	0	0	3	Proteobacteria; Gammaproteobacteria; Xanthomonadales; Xanthomonadaceae; Panacagrimonas; gamma proteobacterium DFTK16
880	0	0	1	Proteobacteria; Gammaproteobacteria; Xanthomonadales; Xanthomonadaceae; Rhodanobacter; uncultured gamma proteobacterium
89	2	0	1	Proteobacteria; Gammaproteobacteria; Xanthomonadales; Xanthomonadaceae; Rhodanobacter; uncultured Rhodanobacter sp.
1157	0	0	1	Proteobacteria; Gammaproteobacteria; Xanthomonadales; Xanthomonadaceae; Silanimonas; Silanimonas mangrovi
1757	10	10	4	Proteobacteria; Gammaproteobacteria; Xanthomonadales; Xanthomonadaceae; Stenotrophomonas; uncultured soil bacterium
1681	0	5	0	Proteobacteria; Gammaproteobacteria; Xanthomonadales; Xanthomonadaceae; Tahibacter; Dokdonella sp. TMN-36
1897	9	22	4	Proteobacteria; Gammaproteobacteria; Xanthomonadales; Xanthomonadaceae; Thermomonas; uncultured bacterium
1867	3	0	0	Proteobacteria; Gammaproteobacteria; Xanthomonadales; Xanthomonadaceae; Thermomonas; uncultured Lysobacter sp.
1246	9	2	8	Proteobacteria; Gammaproteobacteria; Xanthomonadales; Xanthomonadaceae; Thermomonas; uncultured proteobacterium
1859	0	0	11	Proteobacteria; Gammaproteobacteria; Xanthomonadales; Xanthomonadaceae; Thermomonas; uncultured Xanthomonadaceae bacterium
960	23	5	5	Proteobacteria; Gammaproteobacteria; Xanthomonadales; Xanthomonadaceae; uncultured; uncultured bacterium
80	0	7	0	Proteobacteria; Gammaproteobacteria; Xanthomonadales; Xanthomonadaceae; uncultured; uncultured bacterium
1831	0	2	0	Proteobacteria; Gammaproteobacteria; Xanthomonadales; Xanthomonadaceae; uncultured; uncultured bacterium
437	0	1	0	Proteobacteria; Gammaproteobacteria; Xanthomonadales; Xanthomonadaceae; uncultured; uncultured bacterium
438	0	1	0	Proteobacteria; Gammaproteobacteria; Xanthomonadales; Xanthomonadaceae; uncultured; uncultured bacterium
700	1	0	0	Proteobacteria; Gammaproteobacteria; Xanthomonadales; Xanthomonadaceae; uncultured; uncultured bacterium
766	1	0	0	Proteobacteria; Gammaproteobacteria; Xanthomonadales; Xanthomonadaceae; uncultured; uncultured bacterium
318	1	0	0	Proteobacteria; Gammaproteobacteria; Xanthomonadales; Xanthomonadaceae; uncultured; uncultured gamma proteobacterium
1510	0	0	2	Proteobacteria; Gammaproteobacteria; Xanthomonadales; Xanthomonadaceae; Xanthomonas; uncultured bacterium
1099	43	10	18	Proteobacteria; Gammaproteobacteria; Xanthomonadales; Xanthomonadales Incertae Sedis; Steroidobacter; uncultured bacterium
1382	2	0	1	Proteobacteria; Gammaproteobacteria; Xanthomonadales; Xanthomonadales Incertae Sedis; uncultured; uncultured bacterium
840	13	11	12	Proteobacteria; Gammaproteobacteria; Xanthomonadales; Xanthomonadales Incertae Sedis; uncultured; uncultured soil bacterium
127	0	0	1	Proteobacteria; SPOTSOCT00m83; uncultured organism
657	0	1	0	Proteobacteria; TA18; uncultured bacterium
1742	3	0	0	Spirochaetae; Spirochaetes; Spirochaetales; Leptospiraceae; Leptospira; uncultured bacterium
999	0	1	0	Tenericutes; Mollicutes; Entomoplasmatales; type III; uncultured Mollicutes bacterium
282	0	1	37	Verrucomicrobia; OPB35 soil group; uncultured bacterium
623	1	21	13	Verrucomicrobia; OPB35 soil group; uncultured bacterium
884	10	12	1	Verrucomicrobia; OPB35 soil group; uncultured bacterium
1448	0	23	0	Verrucomicrobia; OPB35 soil group; uncultured bacterium
133	0	0	6	Verrucomicrobia; OPB35 soil group; uncultured bacterium
1361	0	6	0	Verrucomicrobia; OPB35 soil group; uncultured bacterium
756	4	0	1	Verrucomicrobia; OPB35 soil group; uncultured bacterium
1068	0	0	4	Verrucomicrobia; OPB35 soil group; uncultured bacterium
135	0	3	0	Verrucomicrobia; OPB35 soil group; uncultured bacterium
1438	3	0	0	Verrucomicrobia; OPB35 soil group; uncultured bacterium
542	1	1	0	Verrucomicrobia; OPB35 soil group; uncultured bacterium
1444	0	0	2	Verrucomicrobia; OPB35 soil group; uncultured bacterium
1829	0	2	0	Verrucomicrobia; OPB35 soil group; uncultured bacterium
153	0	0	1	Verrucomicrobia; OPB35 soil group; uncultured bacterium
305	0	0	1	Verrucomicrobia; OPB35 soil group; uncultured bacterium
656	1	0	0	Verrucomicrobia; OPB35 soil group; uncultured bacterium
862	0	0	1	Verrucomicrobia; OPB35 soil group; uncultured bacterium
1011	0	0	1	Verrucomicrobia; OPB35 soil group; uncultured bacterium
1922	1	0	0	Verrucomicrobia; OPB35 soil group; uncultured bacterium
1328	3	0	0	Verrucomicrobia; OPB35 soil group; uncultured soil bacterium
1280	1	0	0	Verrucomicrobia; OPB35 soil group; uncultured soil bacterium
950	1	0	5	Verrucomicrobia; OPB35 soil group; uncultured Verrucomicrobia bacterium
284	0	3	0	Verrucomicrobia; OPB35 soil group; uncultured Verrucomicrobia bacterium
963	3	0	0	Verrucomicrobia; OPB35 soil group; uncultured Verrucomicrobia bacterium
283	0	1	0	Verrucomicrobia; OPB35 soil group; uncultured Verrucomicrobia bacterium
1240	0	0	1	Verrucomicrobia; OPB35 soil group; uncultured Verrucomicrobia bacterium
1516	0	1	0	Verrucomicrobia; OPB35 soil group; uncultured Verrucomicrobia bacterium
1520	5	0	0	Verrucomicrobia; OPB35 soil group; Unknown Order; Unknown Family; Pedosphaera; uncultured bacterium
475	7	0	13	Verrucomicrobia; Opitutae; Opitutales; Opitutaceae; Opitutus; uncultured bacterium
707	7	5	4	Verrucomicrobia; Opitutae; Opitutales; Opitutaceae; Opitutus; uncultured bacterium
406	1	0	0	Verrucomicrobia; Opitutae; Opitutales; Opitutaceae; Opitutus; uncultured bacterium
572	0	0	1	Verrucomicrobia; Opitutae; Opitutales; Opitutaceae; Opitutus; uncultured bacterium
1413	0	0	1	Verrucomicrobia; Opitutae; Opitutales; Opitutaceae; Opitutus; uncultured bacterium
1130	8	1	0	Verrucomicrobia; Opitutae; Opitutales; Opitutaceae; Opitutus; uncultured Opitutae bacterium
74	1	0	0	Verrucomicrobia; Opitutae; vadinHA64; uncultured bacterium
381	0	3	0	Verrucomicrobia; S-BQ2-57 soil group; uncultured bacterium
1999	0	3	0	Verrucomicrobia; S-BQ2-57 soil group; uncultured bacterium
260	1	0	0	Verrucomicrobia; S-BQ2-57 soil group; uncultured bacterium
627	0	1	0	Verrucomicrobia; S-BQ2-57 soil group; uncultured bacterium
784	2	2	0	Verrucomicrobia; Spartobacteria; Chthoniobacterales; Chthoniobacteraceae; Chthoniobacter; uncultured bacterium
1271	2	1	0	Verrucomicrobia; Spartobacteria; Chthoniobacterales; Chthoniobacteraceae; Chthoniobacter; uncultured bacterium
274	2	0	0	Verrucomicrobia; Spartobacteria; Chthoniobacterales; Chthoniobacteraceae; Chthoniobacter; uncultured bacterium
1785	0	2	0	Verrucomicrobia; Spartobacteria; Chthoniobacterales; Chthoniobacteraceae; Chthoniobacter; uncultured bacterium
551	1	0	0	Verrucomicrobia; Spartobacteria; Chthoniobacterales; Chthoniobacteraceae; Chthoniobacter; uncultured bacterium
1133	1	0	0	Verrucomicrobia; Spartobacteria; Chthoniobacterales; Chthoniobacteraceae; Chthoniobacter; uncultured bacterium
1209	0	1	0	Verrucomicrobia; Spartobacteria; Chthoniobacterales; Chthoniobacteraceae; Chthoniobacter; uncultured bacterium
1289	0	0	1	Verrucomicrobia; Spartobacteria; Chthoniobacterales; Chthoniobacteraceae; Chthoniobacter; uncultured bacterium
1025	5	2	0	Verrucomicrobia; Spartobacteria; Chthoniobacterales; Chthoniobacteraceae; Chthoniobacter; uncultured Verrucomicrobia bacterium
332	2	0	0	Verrucomicrobia; Spartobacteria; Chthoniobacterales; Chthoniobacteraceae; Chthoniobacter; uncultured Verrucomicrobia bacterium
1653	1	0	0	Verrucomicrobia; Spartobacteria; Chthoniobacterales; Chthoniobacteraceae; Chthoniobacter; uncultured Verrucomicrobia bacterium
851	19	0	10	Verrucomicrobia; Spartobacteria; Chthoniobacterales; DA101 soil group; uncultured bacterium
94	6	1	0	Verrucomicrobia; Spartobacteria; Chthoniobacterales; DA101 soil group; uncultured bacterium
129	0	2	2	Verrucomicrobia; Spartobacteria; Chthoniobacterales; DA101 soil group; uncultured bacterium
1092	0	0	1	Verrucomicrobia; Spartobacteria; Chthoniobacterales; DA101 soil group; uncultured bacterium
1078	0	0	18	Verrucomicrobia; Spartobacteria; Chthoniobacterales; DA101 soil group; uncultured Spartobacteria bacterium
1442	0	0	2	Verrucomicrobia; Spartobacteria; Chthoniobacterales; DA101 soil group; uncultured Verrucomicrobia bacterium
820	0	0	1	Verrucomicrobia; Spartobacteria; Chthoniobacterales; FukuN18 freshwater group; uncultured bacterium
1198	0	0	6	Verrucomicrobia; Spartobacteria; Chthoniobacterales; LD29; bacterium enrichment culture clone heteroC45_4W
456	5	7	0	Verrucomicrobia; Spartobacteria; Chthoniobacterales; Xiphinematobacteraceae; Candidatus Xiphinematobacter; uncultured bacterium
229	3	0	0	Verrucomicrobia; Spartobacteria; Chthoniobacterales; Xiphinematobacteraceae; Candidatus Xiphinematobacter; uncultured bacterium
868	0	1	0	Verrucomicrobia; Verrucomicrobiae; Verrucomicrobiales; DEV007; uncultured bacterium
186	0	0	5	Verrucomicrobia; Verrucomicrobiae; Verrucomicrobiales; P. palm C 85; uncultured Verrucomicrobia bacterium
662	0	0	1	Verrucomicrobia; Verrucomicrobiae; Verrucomicrobiales; Verrucomicrobiaceae; Brevifollis; uncultured bacterium
1155	10	1	3	Verrucomicrobia; Verrucomicrobiae; Verrucomicrobiales; Verrucomicrobiaceae; Haloferula; uncultured bacterium
1878	0	0	1	Verrucomicrobia; Verrucomicrobiae; Verrucomicrobiales; Verrucomicrobiaceae; Haloferula; uncultured Verrucomicrobiaceae bacterium
1788	2	1	0	Verrucomicrobia; Verrucomicrobiae; Verrucomicrobiales; Verrucomicrobiaceae; Luteolibacter; Luteolibacter sp. LX93
1540	0	0	5	Verrucomicrobia; Verrucomicrobiae; Verrucomicrobiales; Verrucomicrobiaceae; Prosthecobacter; uncultured bacterium
1960	1	0	0	Verrucomicrobia; Verrucomicrobiae; Verrucomicrobiales; Verrucomicrobiaceae; uncultured Verrucomicrobia bacterium
1618	0	0	2	Verrucomicrobia; Verrucomicrobiae; Verrucomicrobiales; Verrucomicrobiaceae; uncultured; uncultured Acidobacteria bacterium
383	7	4	0	Verrucomicrobia; Verrucomicrobiae; Verrucomicrobiales; Verrucomicrobiaceae; uncultured; uncultured bacterium
327	0	1	9	Verrucomicrobia; Verrucomicrobiae; Verrucomicrobiales; Verrucomicrobiaceae; uncultured; uncultured bacterium
512	0	10	0	Verrucomicrobia; Verrucomicrobiae; Verrucomicrobiales; Verrucomicrobiaceae; uncultured; uncultured bacterium
1680	0	1	7	Verrucomicrobia; Verrucomicrobiae; Verrucomicrobiales; Verrucomicrobiaceae; uncultured; uncultured bacterium
170	0	5	0	Verrucomicrobia; Verrucomicrobiae; Verrucomicrobiales; Verrucomicrobiaceae; uncultured; uncultured bacterium
250	2	0	0	Verrucomicrobia; Verrucomicrobiae; Verrucomicrobiales; Verrucomicrobiaceae; uncultured; uncultured bacterium
370	1	0	0	Verrucomicrobia; Verrucomicrobiae; Verrucomicrobiales; Verrucomicrobiaceae; uncultured; uncultured bacterium
937	0	0	1	Verrucomicrobia; Verrucomicrobiae; Verrucomicrobiales; Verrucomicrobiaceae; uncultured; uncultured bacterium
1651	1	0	0	Verrucomicrobia; Verrucomicrobiae; Verrucomicrobiales; Verrucomicrobiaceae; uncultured; uncultured bacterium
191	0	6	0	Verrucomicrobia; Verrucomicrobiae; Verrucomicrobiales; Verrucomicrobiaceae; uncultured; uncultured Verrucomicrobia bacterium
938	1	1	2	Verrucomicrobia; Verrucomicrobiae; Verrucomicrobiales; Verrucomicrobiaceae; uncultured; uncultured Verrucomicrobia bacterium
163	2	0	0	Verrucomicrobia; Verrucomicrobiae; Verrucomicrobiales; Verrucomicrobiaceae; uncultured; uncultured Verrucomicrobia bacterium
1290	0	0	2	Verrucomicrobia; Verrucomicrobiae; Verrucomicrobiales; Verrucomicrobiaceae; uncultured; uncultured Verrucomicrobia bacterium
117	1	0	0	Verrucomicrobia; Verrucomicrobiae; Verrucomicrobiales; Verrucomicrobiaceae; Verrucomicrobium; uncultured Verrucomicrobia bacterium
958	0	0	3	Verrucomicrobia; Verrucomicrobiae; Verrucomicrobiales; Verrucomicrobiaceae; Verrucomicrobium; Verrucomicrobium spinosum DSM 4136
829	0	0	1	WCHB1-60; uncultured soil bacterium
