# Supplementary material for: Bacillus thuringiensis and Bacillus weihenstephanensis Inhibit the Growth of Phytopathogenic Verticillium Species
Source: Front Microbiol. 2017 Jan 18;7:2171. doi: 10.3389/fmicb.2016.02171 (PMC5241308; doi:10.3389/fmicb.2016.02171)
Supplement: Supplementary file 3 [file DataSheet3.xlsx]

## Sheet: V.  dahliae JR2 on PDM
Supplementary Table5a. Statistical analysis of differential anti-fungal inhibition of tested bacterial strains against V. dahliae JR2 on PDM.
V. dahliae JR2 on PDM	Bt Bt18247	Bt MYBT18246	Btt	4D2	4Q1	Bt Bt18679	Bt GOE1	Bt GOE2	Bt GOE3	Bt GOE4	Bt GOE5	Bt GOE6	Bt GOE7
DH5α	n.s.	n.s.	***	***	n.s.	*	***	***	***	***	***	n.s.	***
Bt Bt18247		n.s.	***	***	n.s.	*	***	***	***	***	***	n.s.	***
Bt MYBT18246	n.s.		***	***	n.s.	*	***	***	***	***	***	n.s.	***
Btt	***	***		n.s.	***	n.s.	***	**	*	n.s.	n.s.	***	n.s.
4D2	***	***	n.s.		***	***	*	n.s.	n.s.	*	n.s.	***	n.s.
4Q1	#	#	#	#		#	#	#	#	#	#	#	#
Bt Bt18679	*	*	n.s.	***	*		**	*	*	n.s.	n.s.	*	*
Bt GOE1	***	***	***	*	***	**		n.s.	n.s.	***	*	***	**
Bt GOE2	***	***	**	n.s.	***	*	n.s.		n.s.	**	.	***	.
Bt GOE3	***	***	*	n.s.	***	*	n.s.	n.s.		*	n.s.	***	n.s.
Bt GOE4	***	***	n.s.	*	***	n.s.	***	**	*		n.s.	***	*
Bt GOE5	***	***	n.s.	n.s.	***	n.s.	*	.	n.s.	n.s.		***	n.s.
Bt GOE6	n.s.	n.s.	***	***	n.s.	*	***	***	***	***	***		***
Bt GOE7	***	***	n.s.	n.s.	***	*	**	.	n.s.	*	n.s.	***
Signif. codes: 0 ‘***’ 0.001 ‘**’ 0.01 ‘*’ 0.05 ‘.’ 0.1 ‘ ’ 1
# indicate strains where a phenotypic effect was observed, but no measurable inhibition was quantified due to study limitations.
Strain abbreviations are explained in Table 2.

## Sheet: V. longisporum 43 on PDM
Supplementary Table5b. Statistical analysis of differential anti-fungal inhibition of tested bacterial strains against V. longisporum 43 on PDM.
V. longisporum 43 on PDM	Bt Bt18247	Bt MYBT18246	Btt	4D2	4Q1	Bt Bt18679	Bt GOE1	Bt GOE2	Bt GOE3	Bt GOE4	Bt GOE5	Bt GOE6	Bt GOE7
DH5α	n.s.	n.s.	n.s.	#	n.s.	#	n.s.	n.s.	#	#	#	n.s.	*
Bt Bt18247		n.s.	n.s.	#	n.s.	#	n.s.	n.s.	#	#	#	n.s.	*
Bt MYBT18246	n.s.		n.s.	#	n.s.	#	n.s.	n.s.	#	#	#	n.s.	*
Btt	n.s.	n.s.		#	n.s.	#	n.s.	n.s.	#	#	#	n.s.	*
4D2	#	#	#		#	#	#	#	#	#	#	#	#
4Q1	n.s.	n.s.	n.s.	#		#	n.s.	n.s.	#	#	#	n.s.	*
Bt Bt18679	#	#	#	#	#		#	#	#	#	#	#	#
Bt GOE1	n.s.	n.s.	n.s.	#	n.s.	#		n.s.	#	#	#	n.s.	*
Bt GOE2	n.s.	n.s.	n.s.	#	n.s.	#	n.s.		#	#	#	n.s.	*
Bt GOE3	#	#	#	#	#	#	#	#		#	#	#	#
Bt GOE4	#	#	#	#	#	#	#	#	#		#	#	#
Bt GOE5	#	#	#	#	#	#	#	#	#	#		#	#
Bt GOE6	n.s.	n.s.	n.s.	#	n.s.	#	n.s.	n.s.	#	#	#		*
Bt GOE7	*	*	*	#	*	#	*	*	#	#	#	*
Signif. codes: 0 ‘***’ 0.001 ‘**’ 0.01 ‘*’ 0.05 ‘.’ 0.1 ‘ ’ 1
# indicate strains where a phenotypic effect was observed, but no measurable inhibition was quantified due to study limitations.
Strain abbreviations are explained in Table 2.

## Sheet: V. dahliae JR2 on LB
Supplementary Table5c. Supplementary Table5a. Statistical analysis of differential anti-fungal inhibition of tested bacterial strains against V. dahliae JR2 on LB.
V. dahliae JR2 on LB	Bt Bt18247	Bt MYBT18246	Btt	4D2	4Q1	Bt Bt18679	Bt GOE1	Bt GOE2	Bt GOE3	Bt GOE4	Bt GOE5	Bt GOE6	Bt GOE7
DH5α	n.s.	n.s.	n.s.	n.s.	n.s.	n.s.	n.s.	n.s.	n.s.	***	n.s.	***	n.s.
Bt Bt18247		n.s.	n.s.	n.s.	n.s.	n.s.	n.s.	n.s.	n.s.	***	n.s.	***	n.s.
Bt MYBT18246	n.s.		n.s.	n.s.	n.s.	n.s.	n.s.	n.s.	n.s.	***	n.s.	***	n.s.
Btt	n.s.	n.s.		n.s.	n.s.	n.s.	n.s.	n.s.	n.s.	***	n.s.	***	n.s.
4D2	n.s.	n.s.	n.s.		n.s.	n.s.	n.s.	n.s.	n.s.	***	n.s.	***	n.s.
4Q1	n.s.	n.s.	n.s.	n.s.		n.s.	n.s.	n.s.	n.s.	***	n.s.	***	n.s.
Bt Bt18679	n.s.	n.s.	n.s.	n.s.	n.s.		n.s.	n.s.	n.s.	***	n.s.	***	n.s.
Bt GOE1	n.s.	n.s.	n.s.	n.s.	n.s.	n.s.		n.s.	n.s.	***	n.s.	***	n.s.
Bt GOE2	n.s.	n.s.	n.s.	n.s.	n.s.	n.s.	n.s.		n.s.	***	n.s.	***	n.s.
Bt GOE3	n.s.	n.s.	n.s.	n.s.	n.s.	n.s.	n.s.	n.s.		***	n.s.	***	n.s.
Bt GOE4	***	***	***	***	***	***	***	***	***		***	**	***
Bt GOE5	n.s.	n.s.	n.s.	n.s.	n.s.	n.s.	n.s.	n.s.	n.s.	***		***	n.s.
Bt GOE6	***	***	***	***	***	***	***	***	***	**	***		***
Bt GOE7	n.s.	n.s.	n.s.	n.s.	n.s.	n.s.	n.s.	n.s.	n.s.	***	n.s.	***
Signif. codes: 0 ‘***’ 0.001 ‘**’ 0.01 ‘*’ 0.05 ‘.’ 0.1 ‘ ’ 1
Strain abbreviations are explained in Table 2.

## Sheet: V. longisporum 43 on LB
Supplementary Table5d. Statistical analysis of differential anti-fungal inhibition of tested bacterial strains against V. longisporum 43 on LB.
V. longisporum 43 on LB	Bt Bt18247	Bt MYBT18246	Btt	4D2	4Q1	Bt Bt18679	Bt GOE1	Bt GOE2	Bt GOE3	Bt GOE4	Bt GOE5	Bt GOE6	Bt GOE7
DH5α	n.s.	n.s.	n.s.	*	n.s.	n.s.	n.s.	n.s.	n.s.	***	n.s.	***	n.s.
Bt Bt18247		n.s.	n.s.	*	n.s.	n.s.	n.s.	n.s.	n.s.	***	n.s.	***	n.s.
Bt MYBT18246	n.s.		n.s.	*	n.s.	n.s.	n.s.	n.s.	n.s.	***	n.s.	***	n.s.
Btt	n.s.	n.s.		*	n.s.	n.s.	n.s.	n.s.	n.s.	***	n.s.	***	n.s.
4D2	*	*	*		*	*	*	*	*	n.s.	*	***	*
4Q1	n.s.	n.s.	n.s.	*		n.s.	n.s.	n.s.	n.s.	***	n.s.	***	n.s.
Bt Bt18679	n.s.	n.s.	n.s.	*	n.s.		n.s.	n.s.	n.s.	***	n.s.	***	n.s.
Bt GOE1	n.s.	n.s.	n.s.	*	n.s.	n.s.		n.s.	n.s.	***	n.s.	***	n.s.
Bt GOE2	n.s.	n.s.	n.s.	*	n.s.	n.s.	n.s.		n.s.	***	n.s.	***	n.s.
Bt GOE3	n.s.	n.s.	n.s.	*	n.s.	n.s.	n.s.	n.s.		***	n.s.	***	n.s.
Bt GOE4	***	***	***	n.s.	***	***	***	***	***		***	***	***
Bt GOE5	n.s.	n.s.	n.s.	*	n.s.	n.s.	n.s.	n.s.	n.s.	***		***	n.s.
Bt GOE6	***	***	***	***	***	***	***	***	***	***	***		***
Signif. codes: 0 ‘***’ 0.001 ‘**’ 0.01 ‘*’ 0.05 ‘.’ 0.1 ‘ ’ 1
Strain abbreviations are explained in Table 2.
